# Supplementary material for: Generic residue numbering of the GAIN domain of adhesion GPCRs
Source: Nat Commun. 2025 Jan 2;16:246. doi: 10.1038/s41467-024-55466-6 (PMC11697300; doi:10.1038/s41467-024-55466-6)
Supplement: Supplementary file 3 — Supplementary Data 1 [file 41467_2024_55466_MOESM3_ESM.xlsx]

## Sheet: Sheet1
GRN contact	counts	freq
S13.50-GPS.-2	14410	0.998268
S12.51-S13.49	14408	0.99813
S12.51-S13.48	14406	0.997991
S12.52-S13.47	14400	0.997575
S12.50-S13.49	14388	0.996744
S9.52-S13.47	14362	0.994943
S9.52-S13.48	14361	0.994874
S9.51-S13.48	14352	0.99425
S12.50-S13.50	14349	0.994042
S14.47-GPS.+1	14309	0.991271
S9.50-S13.50	14259	0.987807
S9.50-S13.49	14259	0.987807
S10.48-S14.48	14252	0.987322
S14.46-GPS.+1	14244	0.986768
S9.53-S13.46	14242	0.98663
S6.46-S8.54	14228	0.98566
S6.46-S8.53	14228	0.98566
S10.46-S14.50	14214	0.98469
S10.49-S11.50	14203	0.983928
S10.49-S11.51	14200	0.98372
S9.54-S13.46	14194	0.983304
S6.45-S8.54	14189	0.982958
S10.48-S11.51	14181	0.982404
S10.48-S14.47	14177	0.982127
S13.50-S14.47	14164	0.981226
S8.53-GPS.+1	14160	0.980949
S10.46-S14.49	14157	0.980741
S6.47-S8.52	14147	0.980048
S10.50-S11.50	14146	0.979979
S10.49-S14.46	14144	0.979841
S6.48-S8.52	14142	0.979702
S10.50-S14.46	14130	0.978871
S9.50-S13.48	14108	0.977347
S10.47-S13.48	14103	0.977
S6.48-S8.51	14045	0.972982
S8.53-GPS.-1	14020	0.97125
S8.51-S14.47	14011	0.970627
S2.51-S6.47	14002	0.970003
S8.51-S14.46	14000	0.969865
S2.50-S6.47	13998	0.969726
S2.52-S6.45	13989	0.969103
S2.53-S6.45	13968	0.967648
S8.52-GPS.+1	13964	0.967371
S9.52-S13.46	13951	0.96647
S8.52-S14.46	13948	0.966263
S2.51-S6.46	13941	0.965778
S2.49-S6.49	13932	0.965154
S2.49-S6.48	13920	0.964323
S1.50-S2.50	13902	0.963076
S5.49-S9.51	13898	0.962799
S5.48-S9.51	13892	0.962383
S5.47-S9.52	13886	0.961967
S5.47-S9.53	13886	0.961967
S2.53-S6.44	13863	0.960374
S3.50-S5.48	13849	0.959404
S9.54-S13.45	13847	0.959266
S6.50-S8.50	13820	0.957395
S6.49-S8.50	13820	0.957395
S3.49-S5.48	13801	0.956079
S8.50-S14.47	13745	0.9522
S2.48-S6.49	13686	0.948112
S10.47-S12.52	13625	0.943886
S14.47-GPS.-2	13510	0.93592
S6.46-S8.52	13506	0.935643
S2.49-S6.47	13482	0.93398
S5.49-S9.50	13459	0.932387
S1.49-S2.50	13446	0.931486
S12.53-S13.47	13362	0.925667
S10.51-S11.49	13240	0.917215
S10.48-S14.50	13225	0.916176
S10.45-S14.50	13142	0.910426
S10.50-S11.49	13124	0.909179
S9.52-S14.47	13081	0.9062
S10.49-S11.49	13048	0.903914
S6.44-S8.55	13029	0.902598
S3.50-S5.47	12906	0.894077
S1.48-S2.51	12885	0.892622
S1.48-S2.52	12808	0.887288
S10.47-S12.50	12630	0.874957
S10.49-S14.47	12403	0.859231
S1.50-S2.49	12225	0.8469
S9.54-S14.49	12157	0.842189
S7.50-S14.49	12126	0.840042
S12.55-S13.45	12076	0.836578
S2.50-S6.48	11982	0.830066
H6.53-S6.46	11965	0.828888
S7.49-S14.51	11953	0.828057
S7.49-S14.50	11943	0.827364
S8.55-GPS.-1	11840	0.820229
S10.49-GPS.+1	11830	0.819536
S6.48-S8.50	11802	0.817596
S10.49-GPS.-2	11631	0.80575
S12.53-S13.49	11549	0.800069
S3.48-S5.49	11528	0.798614
S3.50-S6.47	11507	0.79716
S3.48-S5.50	11507	0.79716
S2.54-S6.43	11397	0.789539
S2.55-S6.43	11357	0.786768
S11.50-S14.48	11296	0.782542
S10.45-S12.52	11221	0.777347
S3.48-S5.48	11199	0.775823
S12.54-S13.46	11198	0.775753
S2.51-S6.45	11097	0.768756
S2.48-S6.50	11008	0.762591
S12.54-S13.47	10998	0.761898
S1.47-S2.52	10827	0.750052
S1.51-S2.48	10821	0.749636
S8.51-S9.54	10707	0.741739
S10.48-S11.50	10707	0.741739
H4.50-S1.50	10695	0.740908
H3.59-H6.48	10668	0.739037
S5.48-S8.53	10611	0.735088
S10.45-S13.46	10600	0.734326
S10.47-S14.48	10557	0.731347
S10.44-S14.50	10529	0.729408
S1.48-S2.50	10422	0.721995
S9.53-S13.47	10411	0.721233
H6.49-S6.50	10367	0.718185
H2.51-H4.52	10272	0.711604
S2.53-S6.43	10223	0.708209
S13.46-S14.49	10079	0.698233
S11.50-S14.50	10050	0.696224
S7.50-S14.48	9962	0.690128
S7.48-S14.51	9957	0.689782
H4.50-S2.48	9953	0.689505
S10.46-S14.48	9925	0.687565
H2.47-H4.48	9871	0.683824
S9.50-GPS.-2	9817	0.680083
S6.44-S8.54	9800	0.678905
H4.56-H5.50	9772	0.676966
S5.48-S8.51	9750	0.675442
S12.52-S13.46	9664	0.669484
S10.45-S14.49	9658	0.669068
H4.47-S1.50	9657	0.668999
H3.55-H6.45	9642	0.66796
H3.48-H5.49	9603	0.665258
S10.43-S14.52	9599	0.664981
S5.48-S9.50	9589	0.664288
S10.47-S12.51	9510	0.658815
S5.48-S6.47	9444	0.654243
H2.54-H4.55	9408	0.651749
S6.47-S8.53	9366	0.64884
H6.43-S10.50	9329	0.646276
H5.50-H6.42	9311	0.645029
H3.55-H6.41	9241	0.64018
H2.47-H4.45	9239	0.640042
S9.50-GPS.-1	9167	0.635054
H3.58-H4.49	9095	0.630066
H4.53-S2.48	9093	0.629927
H3.62-H6.48	8956	0.620436
H6.46-S6.50	8849	0.613024
S2.51-S3.50	8755	0.606512
H3.51-H5.50	8752	0.606304
H6.53-S2.52	8713	0.603602
S1.47-S2.53	8713	0.603602
S11.50-S14.46	8630	0.597852
S10.45-S14.51	8554	0.592587
H2.48-H4.48	8504	0.589124
H4.54-S2.48	8489	0.588085
S5.48-S9.52	8481	0.58753
S10.43-S14.51	8423	0.583512
H2.47-H3.61	8392	0.581365
H3.55-H6.44	8388	0.581088
S7.50-S11.50	8385	0.58088
S13.48-S14.49	8321	0.576446
S8.51-GPS.+1	8297	0.574784
H2.50-H4.52	8276	0.573329
H2.54-H4.52	8245	0.571181
H2.51-H4.48	8227	0.569934
H3.58-H6.48	8150	0.5646
S9.51-S13.47	8119	0.562452
H4.50-S2.50	8092	0.560582
H6.54-S8.54	8002	0.554347
H3.62-H6.52	7960	0.551437
H2.43-H3.61	7937	0.549844
H6.50-S8.54	7866	0.544926
S1.49-S2.51	7830	0.542432
H2.51-H4.51	7817	0.541531
S10.44-S14.51	7766	0.537998
H4.49-H6.52	7757	0.537374
S3.49-S5.49	7748	0.536751
H6.54-S6.44	7711	0.534188
S12.55-S13.46	7702	0.533564
S9.52-S13.50	7674	0.531625
S12.50-GPS.-2	7661	0.530724
H6.57-S6.44	7587	0.525598
S5.47-S9.51	7565	0.524073
S10.45-S12.55	7533	0.521857
S6.49-S8.51	7491	0.518947
H4.56-H5.46	7466	0.517215
H3.48-H5.52	7465	0.517146
H1.44-H3.50	7458	0.516661
S5.50-S9.50	7352	0.509318
S10.49-S12.50	7330	0.507794
S5.50-S6.45	7314	0.506685
S10.50-GPS.+1	7278	0.504191
H4.53-H6.49	7247	0.502044
H2.51-H4.55	7234	0.501143
H3.54-H4.56	7230	0.500866
H3.59-H6.44	7217	0.499965
S2.55-S6.42	7217	0.499965
H6.46-S14.46	7210	0.49948
H4.55-H5.46	7184	0.497679
S5.46-S9.53	7176	0.497125
H2.46-H3.61	7125	0.493592
H2.50-H3.58	7090	0.491167
H4.46-H6.52	7083	0.490682
H1.44-H3.53	7032	0.487149
S3.51-S5.46	6981	0.483616
H4.57-H5.44	6935	0.48043
H1.43-H2.53	6850	0.474541
H5.50-H6.41	6829	0.473086
H2.50-H3.54	6814	0.472047
H3.52-H6.41	6752	0.467752
H6.57-S2.52	6644	0.46027
H4.43-S1.48	6639	0.459924
S5.50-GPS.-1	6639	0.459924
H6.50-S14.46	6633	0.459508
S9.53-S13.45	6614	0.458192
H4.53-H6.45	6591	0.456599
S1.51-S2.49	6536	0.452788
H4.46-S1.50	6500	0.450294
H4.46-H6.56	6500	0.450294
S9.55-S13.45	6496	0.450017
S12.50-S14.47	6464	0.4478
S7.50-S14.50	6422	0.444891
S3.52-S5.46	6250	0.432975
H2.54-H3.54	6212	0.430343
S10.44-S14.52	6155	0.426394
H6.49-S6.48	6104	0.422861
S9.54-S14.48	6103	0.422792
S6.44-S8.56	5999	0.415587
S14.47-GPS.-1	5961	0.412955
H2.43-H3.65	5944	0.411777
S7.48-S14.50	5938	0.411361
H6.54-S6.46	5912	0.40956
S6.45-S8.55	5875	0.406997
H6.57-S2.54	5855	0.405611
S3.52-S6.49	5851	0.405334
H4.49-H6.49	5849	0.405196
H2.55-H4.55	5792	0.401247
H1.51-H2.46	5717	0.396051
H2.50-H3.57	5712	0.395705
H3.51-H5.49	5675	0.393142
H3.56-H6.44	5659	0.392033
S8.50-S14.46	5619	0.389262
H1.47-H2.46	5595	0.3876
H1.48-H3.57	5536	0.383512
H1.47-H2.49	5535	0.383443
S3.49-S5.47	5535	0.383443
S8.51-S9.52	5524	0.382681
H6.46-S10.50	5522	0.382542
S2.55-S6.45	5422	0.375615
H2.44-H4.45	5381	0.372775
S9.51-S13.49	5338	0.369796
H3.62-H6.51	5329	0.369172
H1.51-H3.60	5309	0.367787
S6.43-S8.56	5270	0.365085
S3.48-S6.45	5236	0.362729
H6.50-S8.52	5235	0.36266
S7.49-S14.49	5230	0.362314
S5.50-S6.47	5186	0.359266
H1.47-H3.57	5184	0.359127
S5.50-S8.53	5177	0.358642
H6.58-S6.44	5140	0.356079
S9.49-S13.50	5127	0.355178
S10.51-S11.48	5106	0.353724
S10.50-S11.48	5099	0.353239
H6.53-S2.50	5093	0.352823
S10.42-S14.52	5089	0.352546
S2.55-S3.48	5045	0.349498
S1.46-S2.53	5045	0.349498
S1.46-S2.54	5036	0.348874
H1.51-H3.57	5033	0.348666
S10.51-S11.51	5001	0.34645
H3.61-H4.45	4976	0.344718
S3.50-S6.49	4973	0.34451
S1.52-S2.48	4964	0.343886
H3.58-H4.52	4952	0.343055
H4.46-S2.50	4936	0.341947
S6.43-S8.55	4848	0.33585
H3.62-H6.55	4843	0.335504
S2.54-S6.42	4786	0.331555
H5.50-H6.38	4719	0.326914
H6.43-S10.52	4712	0.326429
S3.51-S5.47	4590	0.317977
H1.50-H2.46	4561	0.315968
S2.50-S6.46	4534	0.314098
S2.49-S3.50	4522	0.313266
S1.46-S2.52	4506	0.312158
H3.51-H4.56	4494	0.311327
H4.42-H6.56	4487	0.310842
H3.65-H4.45	4484	0.310634
H2.43-H3.64	4475	0.31001
S2.48-S6.48	4425	0.306547
H3.65-H6.55	4407	0.3053
H5.51-H6.38	4375	0.303083
H4.43-H6.56	4357	0.301836
H6.47-S10.52	4353	0.301559
H6.54-S8.55	4347	0.301143
S5.46-S9.54	4334	0.300242
H1.47-H2.50	4300	0.297887
H3.58-H4.53	4282	0.29664
S5.47-S8.51	4247	0.294215
H4.57-S6.50	4207	0.291444
H5.54-H6.42	4201	0.291029
S7.47-S14.53	4184	0.289851
H4.54-S1.52	4179	0.289505
S7.47-S14.52	4174	0.289158
S10.42-S14.53	4161	0.288258
S10.52-S11.48	4154	0.287773
S13.51-GPS.-2	4150	0.287496
S2.53-S3.48	4128	0.285972
H6.53-S6.48	4121	0.285487
H3.62-H4.49	4056	0.280984
H3.54-H4.52	4001	0.277174
S12.56-S13.45	3989	0.276342
H3.55-H5.50	3988	0.276273
S9.46-S13.51	3980	0.275719
S9.45-S13.51	3937	0.27274
H1.48-H3.53	3874	0.268375
H2.47-H4.52	3859	0.267336
H6.49-S2.48	3826	0.26505
S5.46-S8.51	3793	0.262764
H2.43-H4.45	3757	0.26027
H3.48-H5.53	3709	0.256945
S3.50-S6.48	3696	0.256044
H4.57-S2.48	3658	0.253412
H4.56-H6.45	3650	0.252858
H1.50-H2.49	3616	0.250502
S1.47-S2.51	3609	0.250017
H4.46-H6.53	3578	0.24787
H1.43-H3.50	3555	0.246276
S7.46-S14.53	3550	0.24593
S5.45-S9.55	3511	0.243228
H6.39-S10.50	3480	0.241081
H6.50-S6.46	3479	0.241011
S9.49-S13.49	3439	0.23824
H1.47-H2.53	3438	0.238171
S10.42-S14.51	3437	0.238102
S9.46-GPS.-1	3424	0.237201
H2.43-H3.68	3408	0.236093
S5.45-S9.54	3391	0.234915
H1.43-H2.50	3383	0.234361
H1.43-H3.54	3380	0.234153
S9.44-GPS.-2	3380	0.234153
S9.44-GPS.-1	3371	0.23353
H3.66-H6.55	3367	0.233253
S3.51-S4.50	3366	0.233183
S3.50-S4.50	3359	0.232698
H1.44-H2.50	3341	0.231451
S7.47-S14.51	3335	0.231036
H3.69-H4.38	3331	0.230759
H2.46-H3.57	3322	0.230135
H2.47-H4.49	3313	0.229512
H6.54-S8.56	3297	0.228403
S3.51-S4.49	3263	0.226048
H3.62-H4.45	3248	0.225009
H3.58-H6.45	3235	0.224108
H1.48-H3.60	3231	0.223831
S2.52-S6.46	3220	0.223069
S6.50-S8.52	3211	0.222445
S10.48-S14.46	3185	0.220644
S3.52-S5.45	3172	0.219744
S7.49-S10.42	3138	0.217388
S8.50-S11.50	3137	0.217319
H1.48-H3.56	3131	0.216903
S9.50-S14.47	3107	0.215241
S3.50-S5.46	3087	0.213855
S3.53-S4.48	3080	0.21337
S3.52-S4.48	3078	0.213232
S2.51-S3.51	3065	0.212331
H3.51-H5.53	3019	0.209144
H3.69-H6.55	3018	0.209075
S3.49-S4.50	2988	0.206997
H4.43-S1.50	2977	0.206235
H6.50-S6.48	2970	0.20575
H1.51-H3.61	2963	0.205265
S2.49-S3.52	2950	0.204364
S3.51-S4.48	2943	0.203879
H4.50-S1.52	2871	0.198892
H1.44-H2.53	2848	0.197298
S10.52-S14.46	2821	0.195428
H4.57-H6.45	2817	0.195151
S2.53-S3.50	2808	0.194527
S2.49-S4.49	2801	0.194042
H3.52-H5.53	2793	0.193488
H4.50-H6.49	2779	0.192518
S2.54-S6.44	2769	0.191825
S13.46-S14.51	2765	0.191548
S1.50-S2.48	2745	0.190163
H1.44-H3.54	2745	0.190163
S10.46-S12.52	2729	0.189054
H4.50-H6.52	2725	0.188777
H3.58-H4.45	2724	0.188708
S8.55-S9.44	2718	0.188292
S7.48-S14.52	2711	0.187807
S5.44-S9.55	2698	0.186907
S5.46-S6.49	2690	0.186353
S10.43-S14.54	2686	0.186076
S9.54-S14.47	2674	0.185244
H5.53-H6.41	2661	0.184344
H5.54-H6.41	2632	0.182335
H3.69-H4.42	2621	0.181573
H3.51-H6.41	2611	0.18088
H1.45-H3.53	2603	0.180326
S3.50-S8.51	2580	0.178732
H4.49-H6.48	2566	0.177762
S3.48-S6.47	2538	0.175823
H4.46-S1.48	2534	0.175546
S12.51-S13.47	2521	0.174645
H6.45-S6.50	2518	0.174437
H3.61-H4.49	2512	0.174021
S10.46-S14.52	2467	0.170904
S2.51-S4.49	2451	0.169796
S10.47-S13.47	2448	0.169588
H1.41-H3.50	2440	0.169034
S3.52-S5.44	2435	0.168687
S3.49-S4.51	2424	0.167925
H1.51-H3.64	2411	0.167025
H3.65-H6.52	2409	0.166886
H3.58-H4.56	2346	0.162522
S3.52-S6.47	2329	0.161344
S3.50-S6.45	2325	0.161067
H4.51-S1.52	2307	0.15982
S5.50-S8.55	2305	0.159681
H6.49-S2.50	2261	0.156633
S9.54-S13.48	2231	0.154555
H3.65-H4.41	2192	0.151853
H2.44-H4.41	2191	0.151784
H4.45-H6.52	2189	0.151645
S2.53-S6.47	2186	0.151437
H6.56-S1.48	2171	0.150398
H2.44-H4.44	2127	0.14735
S3.50-S4.51	2104	0.145757
S3.49-S4.52	2102	0.145618
S8.53-S9.50	2099	0.14541
S2.52-S6.44	2077	0.143886
S2.56-S6.42	2062	0.142847
S12.54-S13.45	2041	0.141392
H2.50-H3.61	2013	0.139453
S6.50-S8.49	2007	0.139037
S10.47-S13.46	1998	0.138414
S3.53-S4.50	1975	0.13682
H3.55-H4.56	1927	0.133495
S3.53-S4.47	1918	0.132871
S5.43-S9.55	1906	0.13204
S2.53-S4.51	1871	0.129616
S6.45-S8.53	1858	0.128715
S1.51-S4.47	1843	0.127676
S7.49-S14.53	1832	0.126914
S7.48-S10.46	1829	0.126706
S3.48-S4.52	1829	0.126706
H1.54-H2.42	1828	0.126637
S9.51-S12.53	1820	0.126082
H3.52-H6.37	1815	0.125736
S3.52-S4.49	1808	0.125251
S3.47-S5.50	1803	0.124905
S6.47-S8.51	1795	0.124351
S12.53-S13.46	1794	0.124281
H6.53-S8.54	1759	0.121857
H5.50-H6.45	1717	0.118947
H6.46-S8.52	1690	0.117077
H6.58-S8.56	1688	0.116938
S3.53-S5.44	1684	0.116661
S3.51-S5.44	1684	0.116661
S5.46-S9.55	1680	0.116384
H1.44-H3.57	1678	0.116245
H3.66-H6.51	1674	0.115968
S2.51-S4.51	1640	0.113613
S8.53-S14.47	1598	0.110703
S6.49-S8.49	1588	0.11001
H1.55-H3.64	1571	0.108833
S2.51-S3.52	1567	0.108556
H2.53-H3.54	1554	0.107655
H6.57-S6.46	1549	0.107309
H1.54-H2.43	1538	0.106547
S3.54-S5.43	1516	0.105023
H6.56-S2.52	1504	0.104191
S3.53-S5.43	1503	0.104122
H6.58-S2.54	1499	0.103845
S3.50-S4.49	1491	0.103291
H3.55-H6.48	1479	0.102459
S1.51-S4.49	1475	0.102182
S3.51-S6.47	1474	0.102113
H5.57-H6.41	1473	0.102044
S4.49-S6.47	1449	0.100381
H5.54-H6.43	1441	0.0998268
S8.50-S14.48	1439	0.0996883
S2.49-S4.47	1425	0.0987184
H4.47-S1.48	1423	0.0985798
S7.50-S8.50	1405	0.0973329
S10.53-S11.47	1379	0.0955317
S2.53-S3.49	1375	0.0952546
H2.48-H4.44	1369	0.0948389
H1.54-H2.46	1360	0.0942154
S4.49-S6.49	1348	0.0933841
H3.52-H5.57	1347	0.0933149
S6.50-S14.46	1324	0.0917215
H4.45-H6.56	1319	0.0913751
S3.50-S5.50	1317	0.0912366
S10.52-S11.47	1310	0.0907516
S3.54-S5.45	1307	0.0905438
H1.44-H2.54	1291	0.0894354
S10.43-S14.53	1291	0.0894354
H2.54-H4.56	1289	0.0892968
S2.49-S3.51	1275	0.088327
S8.49-S14.48	1272	0.0881192
S10.45-S12.54	1271	0.0880499
S8.49-S9.54	1270	0.0879806
S1.51-S2.50	1264	0.0875649
H1.52-H3.60	1254	0.0868722
S12.53-S13.48	1252	0.0867336
H4.43-S1.46	1243	0.0861101
S3.54-S5.42	1241	0.0859716
H6.39-S11.48	1236	0.0856252
S5.48-S14.47	1229	0.0851403
S7.46-S14.54	1226	0.0849325
S1.49-S4.49	1205	0.0834777
H6.53-S6.44	1190	0.0824385
S1.51-S4.48	1184	0.0820229
H4.47-S1.51	1175	0.0813994
S8.48-S14.49	1157	0.0801524
H6.50-GPS.+1	1156	0.0800831
S7.48-S10.44	1150	0.0796675
S2.51-S3.48	1150	0.0796675
S2.50-S4.49	1140	0.0789747
H3.48-H5.56	1140	0.0789747
H2.55-H4.51	1131	0.0783512
S3.51-S6.49	1130	0.078282
S8.48-S9.54	1122	0.0777277
S3.51-S5.48	1119	0.0775199
S3.49-S5.50	1119	0.0775199
H3.63-H6.55	1098	0.0760651
H3.51-H5.46	1097	0.0759958
H1.41-H3.53	1093	0.0757187
S1.52-S2.49	1090	0.0755109
H1.51-H2.43	1088	0.0753724
S7.46-S14.52	1083	0.075026
H3.62-H6.49	1080	0.0748182
S8.53-S9.52	1078	0.0746796
S1.49-S2.49	1070	0.0741254
H1.41-H3.49	1061	0.0735019
H2.40-H3.65	1057	0.0732248
H6.49-S6.46	1051	0.0728091
S3.48-S4.51	1046	0.0724628
H1.47-H3.53	1046	0.0724628
H2.36-H3.68	1039	0.0719778
S6.42-S8.56	1038	0.0719086
H1.40-H2.53	1027	0.0711465
H1.46-H2.49	1026	0.0710772
H1.43-H2.56	1015	0.0703152
S3.47-S5.49	1014	0.0702459
S8.48-S14.48	1010	0.0699688
H6.51-S8.56	1008	0.0698303
S8.46-S14.49	1004	0.0695532
S8.47-S14.51	997	0.0690682
H3.59-H6.51	995	0.0689297
H1.54-H2.39	993	0.0687911
H5.57-H6.44	992	0.0687219
H3.52-H6.44	987	0.0683755
H1.55-H3.60	977	0.0676827
S13.48-S14.47	975	0.0675442
H2.44-H4.48	968	0.0670592
H4.53-H6.48	964	0.0667821
S3.49-S6.45	957	0.0662972
H3.56-H6.37	936	0.0648424
S8.47-S14.49	929	0.0643575
S5.46-S6.47	924	0.0640111
S6.46-S8.56	923	0.0639418
H4.50-H6.53	921	0.0638033
S5.51-S9.48	907	0.0628334
S8.46-S11.50	903	0.0625563
H2.44-H3.65	900	0.0623485
S5.51-S9.49	890	0.0616557
H1.41-H2.53	890	0.0616557
S10.41-S14.54	886	0.0613786
S10.47-S14.49	882	0.0611015
S8.46-S14.50	879	0.0608937
S5.50-S9.49	875	0.0606166
S3.53-S5.42	852	0.0590232
H1.54-H2.45	851	0.0589539
S8.48-S9.55	848	0.0587461
S10.44-S14.54	843	0.0583997
H2.47-H3.58	841	0.0582612
S10.41-S14.53	817	0.0565985
S7.51-S14.49	815	0.05646
S7.46-S10.43	813	0.0563214
S4.47-S6.49	807	0.0559058
H1.44-H2.49	807	0.0559058
H1.41-H3.54	804	0.055698
S3.50-S5.49	804	0.055698
S8.54-GPS.-1	803	0.0556287
H4.49-H6.53	799	0.0553516
S3.51-S6.48	786	0.054451
S2.48-S4.47	786	0.054451
H4.42-H6.55	782	0.0541739
S2.49-S3.53	779	0.0539661
S12.55-S13.47	772	0.0534811
H3.63-H6.51	770	0.0533426
S4.49-S6.48	760	0.0526498
S1.49-S2.53	757	0.052442
S10.42-S14.54	733	0.0507794
S9.44-S13.51	732	0.0507101
S3.54-S5.44	731	0.0506408
S9.46-GPS.-2	727	0.0503637
S6.42-S8.57	726	0.0502944
S4.51-S6.47	725	0.0502251
S9.47-GPS.-1	722	0.0500173
S1.47-S3.48	720	0.0498788
S7.51-S14.51	719	0.0498095
S8.45-S14.51	718	0.0497402
S8.49-S14.47	716	0.0496017
H3.61-H6.52	712	0.0493246
S8.45-S14.50	703	0.0487011
S5.45-S9.53	701	0.0485625
H6.46-S8.50	700	0.0484932
H4.52-H6.45	699	0.048424
H4.53-S6.50	690	0.0478005
S3.47-S5.51	687	0.0475927
H6.57-S8.56	666	0.0461379
H4.56-H6.42	660	0.0457222
H6.50-S6.50	659	0.0456529
S7.50-S8.48	655	0.0453758
S5.46-S8.49	652	0.045168
H4.57-H5.47	649	0.0449602
H2.48-H4.45	639	0.0442674
S2.49-S3.54	639	0.0442674
S3.54-S6.49	639	0.0442674
H3.62-H6.45	638	0.0441981
H2.40-H3.64	636	0.0440596
S1.51-S2.51	634	0.043921
S9.45-GPS.-2	628	0.0435054
S4.47-S5.45	627	0.0434361
H3.58-H6.52	624	0.0432283
H3.61-H4.52	618	0.0428126
S5.52-S9.48	617	0.0427433
H2.62-H5.49	609	0.0421891
S8.46-S14.48	605	0.041912
H1.44-H3.56	602	0.0417042
H4.44-H6.56	600	0.0415656
H6.43-S11.48	598	0.0414271
H6.46-S6.48	596	0.0412885
H1.43-H3.49	594	0.04115
S10.41-S14.55	591	0.0409422
S2.55-S3.49	588	0.0407343
S5.51-S9.47	582	0.0403187
S6.50-S8.48	581	0.0402494
H3.59-H6.52	579	0.0401108
H4.48-H6.49	576	0.039903
H1.40-H3.52	565	0.039141
S2.48-S3.54	565	0.039141
H3.66-H6.52	563	0.0390024
H3.59-H6.45	563	0.0390024
S5.48-S6.45	556	0.0385175
S6.42-S8.58	553	0.0383097
S3.50-S8.52	553	0.0383097
H6.57-S2.53	550	0.0381018
H4.48-H6.52	550	0.0381018
H2.58-H4.55	548	0.0379633
H1.55-H2.43	548	0.0379633
H2.62-H5.45	545	0.0377555
S3.52-S4.47	542	0.0375476
S2.55-S3.50	539	0.0373398
S7.51-S8.49	537	0.0372012
H4.49-S2.50	535	0.0370627
S3.51-S8.51	529	0.036647
H4.45-S2.50	528	0.0365778
H2.40-H4.45	522	0.0361621
S7.51-S8.48	519	0.0359543
H4.46-H6.49	515	0.0356772
S9.56-S13.45	509	0.0352615
S3.53-S4.49	507	0.035123
H6.50-S10.52	507	0.035123
S6.43-S8.57	507	0.035123
S10.45-S12.56	507	0.035123
S5.50-S9.47	506	0.0350537
S5.49-S9.53	503	0.0348459
S9.56-S13.46	502	0.0347766
H3.56-H6.41	501	0.0347073
H1.43-H3.53	500	0.034638
S1.52-S4.47	499	0.0345688
S7.51-S9.56	498	0.0344995
H4.47-S1.52	498	0.0344995
S5.43-S7.51	496	0.0343609
H4.52-H6.49	495	0.0342917
S7.50-S8.49	491	0.0340145
H6.52-S1.48	491	0.0340145
H6.60-S6.44	490	0.0339453
S3.52-S8.51	486	0.0336682
S1.47-S2.55	485	0.0335989
S3.53-S5.45	484	0.0335296
S9.47-GPS.-2	482	0.0333911
H4.41-H6.56	482	0.0333911
H3.63-H6.48	479	0.0331832
H4.57-H5.50	476	0.0329754
S7.45-S14.54	473	0.0327676
H1.45-H3.49	470	0.0325598
H2.47-H4.44	464	0.0321441
H4.42-S2.50	464	0.0321441
H6.52-S2.50	463	0.0320748
H6.60-S2.52	462	0.0320055
S1.47-S4.51	461	0.0319363
H1.41-H2.54	461	0.0319363
S8.49-S9.55	460	0.031867
H1.43-H2.49	457	0.0316592
H4.45-H6.53	456	0.0315899
S10.44-S12.55	453	0.0313821
S9.52-S10.47	450	0.0311742
S7.45-S14.53	450	0.0311742
S5.47-S9.55	446	0.0308971
S5.47-S6.47	443	0.0306893
S2.51-S3.49	441	0.0305507
H2.43-H4.44	440	0.0304815
H2.43-H6.55	439	0.0304122
H3.54-H4.55	438	0.0303429
S5.45-S6.49	437	0.0302736
H3.51-H4.55	436	0.0302044
H4.57-H6.42	436	0.0302044
H6.58-S6.42	429	0.0297194
H4.50-H6.45	428	0.0296502
H6.42-S10.50	422	0.0292345
H2.61-H3.51	421	0.0291652
H3.56-H6.48	419	0.0290267
H2.61-H5.49	414	0.0286803
H3.69-H4.41	413	0.028611
H2.43-H4.40	411	0.0284725
H6.50-S8.53	404	0.0279875
S1.50-S2.52	403	0.0279183
H4.42-S1.48	402	0.027849
H4.51-S1.50	402	0.027849
H3.48-H6.37	400	0.0277104
H2.49-H3.54	398	0.0275719
H4.44-S1.50	396	0.0274333
S6.48-S14.46	395	0.027364
H4.53-H6.46	393	0.0272255
H3.55-H4.53	389	0.0269484
H3.48-H6.40	387	0.0268098
H6.55-S6.44	387	0.0268098
H4.38-S1.48	386	0.0267406
H3.58-H6.49	385	0.0266713
S3.50-S8.53	384	0.026602
S5.45-S13.45	383	0.0265327
H2.62-H5.46	382	0.0264635
H2.60-H3.50	379	0.0262556
S10.49-GPS.-1	377	0.0261171
S1.52-S3.54	377	0.0261171
S2.51-S4.50	373	0.02584
S2.50-S3.52	369	0.0255629
S9.52-GPS.-1	367	0.0254243
H3.55-H6.42	364	0.0252165
S1.50-S4.49	363	0.0251472
H4.57-H5.46	363	0.0251472
S8.44-S14.51	353	0.0244545
H1.40-H6.37	350	0.0242466
H3.51-H6.45	345	0.0239002
H4.49-H6.45	345	0.0239002
H1.47-H3.54	344	0.023831
H3.65-H6.56	338	0.0234153
H1.52-H3.56	338	0.0234153
H1.43-H2.57	337	0.023346
H6.53-S1.50	336	0.0232768
S2.55-S5.50	335	0.0232075
H2.51-H4.47	333	0.0230689
H3.55-H4.51	332	0.0229997
H6.39-S11.49	332	0.0229997
H3.55-H6.40	330	0.0228611
H4.54-H6.45	330	0.0228611
H4.38-S1.47	328	0.0227225
H2.47-H3.65	327	0.0226533
H6.43-S14.46	325	0.0225147
S9.52-S10.48	323	0.0223762
H4.46-S2.52	321	0.0222376
H1.54-H3.61	320	0.0221683
H6.60-S2.54	319	0.0220991
H4.47-S2.48	318	0.0220298
S5.48-S6.46	317	0.0219605
S9.52-S14.48	316	0.0218912
H1.54-H3.64	316	0.0218912
H4.38-S1.46	315	0.021822
S3.53-S6.49	315	0.021822
H3.52-H5.56	315	0.021822
H6.43-S6.50	313	0.0216834
S3.48-S8.53	313	0.0216834
H3.48-H6.41	312	0.0216141
S6.48-S8.54	311	0.0215449
H3.54-H4.53	309	0.0214063
S5.51-S9.51	307	0.0212678
H6.56-S1.50	306	0.0211985
H2.61-H3.54	305	0.0211292
S3.50-S6.46	305	0.0211292
H3.65-H6.59	303	0.0209906
S3.49-S6.47	303	0.0209906
H1.55-H2.39	300	0.0207828
S8.45-S14.49	298	0.0206443
H3.52-H6.45	293	0.0202979
H3.66-S8.56	293	0.0202979
S10.48-S12.50	291	0.0201593
S12.55-S14.51	290	0.0200901
H4.50-S1.51	290	0.0200901
S3.49-S9.53	289	0.0200208
H6.52-S1.50	288	0.0199515
S5.44-S13.45	285	0.0197437
H2.48-H4.51	283	0.0196051
H6.61-S6.42	279	0.019328
H4.48-H6.48	278	0.0192587
H2.46-H3.64	276	0.0191202
H3.55-H4.52	275	0.0190509
H6.51-S6.46	274	0.0189816
S7.46-S14.55	272	0.0188431
H6.50-S8.56	271	0.0187738
H4.55-H6.45	270	0.0187045
H4.57-S6.51	265	0.0183582
S10.47-S11.51	264	0.0182889
H2.43-H6.59	264	0.0182889
H5.51-H6.42	263	0.0182196
H3.61-H4.48	263	0.0182196
H6.39-S11.47	262	0.0181503
H6.56-S2.50	261	0.0180811
H4.47-S2.50	260	0.0180118
H5.51-H6.41	260	0.0180118
S2.49-S4.48	260	0.0180118
S8.44-S14.50	260	0.0180118
H4.50-H6.48	258	0.0178732
S3.55-S4.48	256	0.0177347
S7.44-S14.55	255	0.0176654
H4.41-S1.48	254	0.0175961
H3.66-H6.59	253	0.0175268
S7.44-S14.54	252	0.0174576
H5.53-H6.42	250	0.017319
H4.51-S1.51	250	0.017319
H1.50-H2.42	248	0.0171805
H3.62-H4.46	248	0.0171805
H1.51-H2.50	247	0.0171112
H1.48-H2.46	247	0.0171112
H4.53-H6.42	246	0.0170419
H3.48-H4.55	243	0.0168341
S9.55-S14.49	242	0.0167648
H1.40-H3.50	241	0.0166955
S10.44-S12.54	236	0.0163492
H4.55-H5.47	235	0.0162799
S5.48-S8.52	235	0.0162799
H4.43-H6.53	235	0.0162799
H4.43-S1.49	234	0.0162106
S9.52-S14.49	233	0.0161413
H6.57-S6.45	231	0.0160028
S12.52-S13.48	231	0.0160028
S13.48-S14.48	228	0.0157949
H1.55-H3.63	228	0.0157949
H3.52-H4.55	223	0.0154486
H3.55-H4.48	223	0.0154486
S1.49-S3.51	223	0.0154486
S14.44-GPS.+1	222	0.0153793
S14.44-GPS.-1	220	0.0152407
S10.50-S14.44	220	0.0152407
S10.49-S14.44	218	0.0151022
H4.42-H6.59	218	0.0151022
S9.56-S10.45	217	0.0150329
S5.43-S8.49	216	0.0149636
H3.50-H5.49	216	0.0149636
H4.54-S6.50	215	0.0148944
H4.43-S2.52	214	0.0148251
H6.57-S1.48	213	0.0147558
H4.39-H6.59	212	0.0146865
H6.47-S6.48	212	0.0146865
S10.42-S12.55	210	0.014548
H4.59-H5.49	210	0.014548
H4.53-H6.52	210	0.014548
S3.54-S9.55	209	0.0144787
H4.49-S1.52	209	0.0144787
H3.55-H5.53	206	0.0142709
H1.F4.51-H3.61	206	0.0142709
S3.48-S4.53	206	0.0142709
S8.47-S9.55	206	0.0142709
S13.50-GPS.-1	204	0.0141323
S6.47-S9.52	204	0.0141323
S10.43-S12.55	204	0.0141323
S2.52-S4.51	199	0.0137859
H1.F4.47-H3.57	199	0.0137859
H2.54-H4.59	199	0.0137859
H6.36-S11.47	199	0.0137859
H4.55-H6.41	198	0.0137167
H4.46-H6.55	197	0.0136474
H3.51-H4.53	197	0.0136474
H6.40-S10.50	197	0.0136474
H3.45-H6.37	196	0.0135781
H2.47-H4.47	196	0.0135781
S7.55-S14.47	195	0.0135088
S6.50-S7.53	195	0.0135088
H6.47-S6.46	193	0.0133703
S6.50-S7.54	193	0.0133703
S6.48-S7.55	193	0.0133703
H5.53-H6.39	192	0.013301
S2.51-S6.49	192	0.013301
H6.47-S8.54	191	0.0132317
H6.61-S6.44	188	0.0130239
S12.50-S13.48	188	0.0130239
S5.49-S9.49	187	0.0129546
H3.65-H4.49	187	0.0129546
S2.52-S8.54	187	0.0129546
S3.54-S4.48	186	0.0128853
H6.52-S6.46	186	0.0128853
H4.43-S1.47	186	0.0128853
H4.45-S2.52	186	0.0128853
H3.54-H4.59	186	0.0128853
H4.56-H6.46	185	0.0128161
H2.50-H4.47	185	0.0128161
S3.52-S5.48	184	0.0127468
H2.63-H3.48	183	0.0126775
H1.50-H2.45	183	0.0126775
H3.52-H6.40	182	0.0126082
S7.54-S14.48	181	0.012539
S5.48-S6.49	181	0.012539
H6.61-S6.43	181	0.012539
H3.54-H6.45	180	0.0124697
H6.50-S2.52	180	0.0124697
H6.53-S1.48	180	0.0124697
H1.44-H2.46	180	0.0124697
H3.51-H4.51	180	0.0124697
S6.49-S7.55	180	0.0124697
H3.56-H5.57	180	0.0124697
H6.47-S14.46	180	0.0124697
H4.54-H5.47	179	0.0124004
H4.43-H6.55	179	0.0124004
H2.50-H4.51	179	0.0124004
H3.57-H4.52	178	0.0123311
H2.54-H4.54	178	0.0123311
H3.51-H5.52	177	0.0122619
H4.56-H6.41	177	0.0122619
S6.50-S7.55	177	0.0122619
H4.59-H5.53	176	0.0121926
H2.47-H3.57	176	0.0121926
H3.58-H4.50	175	0.0121233
H4.58-H5.49	175	0.0121233
H4.60-H5.47	175	0.0121233
H3.48-H5.55	175	0.0121233
S1.45-S2.54	175	0.0121233
S2.52-S3.50	174	0.012054
H2.50-H4.55	174	0.012054
H4.39-S1.46	174	0.012054
S9.48-GPS.-2	173	0.0119848
S6.51-S8.49	173	0.0119848
H2.39-H3.64	173	0.0119848
H4.60-H6.42	173	0.0119848
H4.59-H6.42	173	0.0119848
H2.43-H4.48	172	0.0119155
S3.55-S4.46	172	0.0119155
H2.54-H4.58	172	0.0119155
H2.47-H4.51	172	0.0119155
H3.50-H4.56	172	0.0119155
H1.44-H2.57	169	0.0117077
S3.54-S4.46	168	0.0116384
H4.60-H6.39	167	0.0115691
S9.53-S12.56	166	0.0114998
S1.48-S4.51	165	0.0114306
H2.40-H4.48	164	0.0113613
H3.59-H6.47	163	0.011292
S10.46-S12.54	162	0.0112227
H2.54-H4.50	162	0.0112227
H4.55-H5.50	161	0.0111534
S3.54-S4.47	161	0.0111534
S7.49-S10.43	160	0.0110842
S3.53-S4.46	160	0.0110842
H1.51-H2.49	159	0.0110149
H2.44-H4.51	159	0.0110149
H2.44-H4.47	158	0.0109456
H4.39-H6.56	158	0.0109456
H3.48-H5.50	157	0.0108763
H1.E1.51-H3.48	156	0.0108071
H3.51-H5.56	156	0.0108071
H2.51-H4.54	155	0.0107378
S11.50-S14.47	155	0.0107378
S7.52-S9.55	154	0.0106685
H6.53-S8.52	154	0.0106685
H6.56-S6.46	153	0.0105992
H4.53-H5.50	153	0.0105992
H2.55-H4.54	151	0.0104607
H2.46-H3.58	151	0.0104607
H4.43-S2.50	151	0.0104607
H2.40-H4.41	151	0.0104607
H4.55-H5.45	151	0.0104607
S3.47-S4.53	150	0.0103914
S5.43-S9.54	150	0.0103914
H4.42-S1.49	150	0.0103914
H6.50-S2.50	149	0.0103221
S9.48-S13.50	149	0.0103221
H3.62-H4.52	149	0.0103221
H4.57-H6.38	149	0.0103221
S8.44-S14.52	149	0.0103221
H2.40-H4.42	149	0.0103221
H3.58-H4.59	148	0.0102529
H4.56-H6.38	147	0.0101836
H6.46-S2.48	147	0.0101836
S7.55-S14.46	147	0.0101836
S10.41-S14.52	146	0.0101143
H4.57-H6.46	145	0.010045
H3.51-H4.54	145	0.010045
H3.49-H5.49	145	0.010045
S2.56-S6.43	144	0.00997575
H4.45-H6.55	143	0.00990648
H6.53-S14.46	143	0.00990648
S10.51-S14.44	143	0.00990648
H4.50-S6.48	142	0.0098372
S10.40-S14.54	142	0.0098372
H3.55-H4.50	142	0.0098372
S7.45-S14.52	141	0.00976793
S1.51-S4.46	140	0.00969865
S9.48-S13.51	140	0.00969865
H4.50-S2.49	140	0.00969865
H2.50-H4.44	139	0.00962937
H2.40-H4.44	139	0.00962937
H4.57-H6.41	138	0.0095601
S9.49-S13.51	136	0.00942154
H4.51-S2.48	136	0.00942154
S7.45-S14.55	134	0.00928299
S3.52-S5.43	133	0.00921372
H1.40-H3.49	132	0.00914444
S1.49-S2.52	132	0.00914444
H1.37-H6.37	132	0.00914444
H6.40-S11.47	131	0.00907516
S3.55-S5.43	131	0.00907516
S2.50-S3.50	131	0.00907516
S10.40-S14.52	130	0.00900589
S10.40-S14.51	130	0.00900589
S10.51-S11.47	129	0.00893661
H1.F4.51-H2.50	129	0.00893661
S7.50-S14.51	129	0.00893661
H2.53-H3.50	128	0.00886734
H4.50-S1.48	128	0.00886734
H4.49-H6.55	127	0.00879806
H3.58-H4.48	127	0.00879806
S11.51-S14.44	127	0.00879806
S1.49-S3.50	127	0.00879806
S10.51-GPS.-2	126	0.00872878
H1.E1.55-H3.49	126	0.00872878
H1.E1.55-H3.48	126	0.00872878
H6.39-S11.50	125	0.00865951
S10.43-S12.54	125	0.00865951
H6.49-S14.46	125	0.00865951
H6.47-S10.50	125	0.00865951
H3.52-H6.38	125	0.00865951
H4.47-H6.52	124	0.00859023
H1.F4.48-H3.60	124	0.00859023
H2.61-H3.50	124	0.00859023
H3.72-H4.34	124	0.00859023
H1.44-H2.61	123	0.00852096
H6.60-S1.48	122	0.00845168
H6.49-S8.52	122	0.00845168
S10.42-S13.46	122	0.00845168
S5.47-S13.47	122	0.00845168
H3.58-H4.46	121	0.0083824
H3.51-H6.38	121	0.0083824
H6.54-GPS.+1	121	0.0083824
H4.50-S6.50	120	0.00831313
S5.48-GPS.-1	118	0.00817458
H4.57-S2.52	117	0.0081053
H6.51-S6.44	117	0.0081053
H4.53-S6.48	117	0.0081053
H4.57-S6.46	116	0.00803602
H6.54-S2.52	116	0.00803602
H6.61-S2.54	116	0.00803602
H4.46-S6.48	115	0.00796675
H2.50-H4.48	115	0.00796675
S10.45-S13.47	115	0.00796675
H4.49-H6.56	114	0.00789747
S3.52-S6.48	114	0.00789747
H3.59-H6.41	114	0.00789747
H3.72-H4.38	114	0.00789747
H6.46-S10.52	113	0.0078282
S5.46-S9.52	113	0.0078282
H3.55-H4.55	113	0.0078282
H6.46-S6.46	112	0.00775892
H3.55-S2.48	111	0.00768964
H3.52-S1.50	111	0.00768964
H1.F4.52-H3.64	110	0.00762037
S5.47-S13.45	110	0.00762037
S12.52-S13.45	110	0.00762037
S8.51-S9.53	109	0.00755109
H1.E1.51-H6.36	109	0.00755109
S3.52-S5.47	109	0.00755109
H4.53-S2.50	109	0.00755109
H4.47-S1.49	109	0.00755109
H2.47-H4.55	108	0.00748182
H6.46-S2.50	108	0.00748182
H6.43-S11.47	108	0.00748182
H6.47-S8.52	108	0.00748182
H6.42-S14.46	106	0.00734326
S6.49-S9.54	105	0.00727399
H2.47-H4.43	105	0.00727399
S2.49-S6.51	105	0.00727399
S10.49-S13.50	104	0.00720471
H6.53-S2.51	104	0.00720471
H3.61-H4.46	104	0.00720471
H1.F4.51-H3.65	103	0.00713543
H2.63-H5.49	102	0.00706616
H3.51-S1.50	102	0.00706616
S2.55-S8.55	101	0.00699688
H5.50-H6.39	101	0.00699688
S2.52-S3.48	101	0.00699688
S1.51-S3.52	101	0.00699688
H5.54-H6.39	101	0.00699688
S3.55-S4.45	100	0.00692761
H3.58-S2.48	100	0.00692761
H2.54-H4.51	100	0.00692761
H4.54-H6.46	99	0.00685833
H3.59-S1.52	99	0.00685833
H3.62-H4.50	99	0.00685833
H3.64-H4.45	99	0.00685833
H1.E1.52-H3.52	98	0.00678905
H2.51-H4.58	98	0.00678905
H4.58-H5.47	98	0.00678905
H1.F4.52-H3.65	98	0.00678905
S3.51-S4.52	98	0.00678905
H3.66-H6.48	98	0.00678905
H2.58-H5.46	97	0.00671978
H6.42-S6.50	96	0.0066505
S1.49-S4.51	96	0.0066505
H4.50-H6.46	96	0.0066505
H1.E1.52-H3.56	96	0.0066505
S10.47-S13.50	96	0.0066505
H1.F4.48-H3.64	96	0.0066505
S10.40-S13.46	95	0.00658123
H6.45-S2.48	95	0.00658123
H1.57-H2.38	94	0.00651195
S9.53-S12.54	94	0.00651195
H4.56-H5.47	94	0.00651195
H5.51-H6.39	94	0.00651195
H4.58-S6.44	94	0.00651195
H2.58-H5.45	94	0.00651195
H4.58-S6.46	93	0.00644267
H4.40-S1.48	93	0.00644267
S10.40-S14.53	93	0.00644267
H2.54-H3.51	93	0.00644267
H4.46-S1.51	93	0.00644267
S8.55-S9.47	93	0.00644267
S10.46-S14.54	92	0.0063734
H4.39-S1.48	92	0.0063734
H4.52-H6.46	92	0.0063734
S1.47-S2.54	90	0.00623485
H6.54-S6.45	90	0.00623485
H1.F4.48-H3.65	90	0.00623485
S9.53-S12.55	90	0.00623485
H4.53-S1.50	90	0.00623485
S3.54-S4.45	89	0.00616557
H3.57-H4.55	89	0.00616557
S1.50-S2.51	89	0.00616557
S1.47-S3.49	89	0.00616557
H4.54-S6.46	87	0.00602702
H6.50-S6.44	87	0.00602702
H3.55-H4.49	87	0.00602702
S8.54-GPS.+1	86	0.00595774
H3.51-H6.42	85	0.00588847
S12.56-S13.47	85	0.00588847
H4.50-S10.50	84	0.00581919
S10.45-S13.45	84	0.00581919
H1.E1.54-H3.45	84	0.00581919
S7.45-S8.44	84	0.00581919
H6.49-S1.50	84	0.00581919
S7.51-S9.55	84	0.00581919
S2.50-S8.54	83	0.00574991
H6.52-S6.48	83	0.00574991
H3.55-S1.52	83	0.00574991
H4.49-S1.50	83	0.00574991
H1.E1.52-H6.40	82	0.00568064
H3.65-H4.42	82	0.00568064
S7.56-S14.46	82	0.00568064
S6.48-S7.56	81	0.00561136
S8.45-S14.53	81	0.00561136
H3.51-H6.37	81	0.00561136
S7.56-GPS.+1	81	0.00561136
S10.53-S11.49	81	0.00561136
H1.E1.51-H6.37	80	0.00554209
S7.56-S14.47	80	0.00554209
H3.48-S1.48	80	0.00554209
S1.45-S2.55	80	0.00554209
H6.61-S8.56	79	0.00547281
S6.51-S7.53	79	0.00547281
S7.54-S9.54	79	0.00547281
H6.43-S8.50	79	0.00547281
S3.51-S5.45	78	0.00540353
H3.47-H5.49	78	0.00540353
H3.56-S1.52	78	0.00540353
H1.E1.51-H6.40	78	0.00540353
H1.E1.51-H3.45	77	0.00533426
S10.40-S13.45	77	0.00533426
S10.41-S12.55	75	0.0051957
H3.52-H6.48	75	0.0051957
H4.52-H6.48	74	0.00512643
H3.66-H6.54	74	0.00512643
H4.45-S1.48	74	0.00512643
H6.35-S10.50	74	0.00512643
H3.59-S2.48	74	0.00512643
H6.46-S8.54	73	0.00505715
H4.56-H6.48	73	0.00505715
S6.49-S7.54	72	0.00498788
S10.40-S12.55	72	0.00498788
S9.47-S13.51	71	0.0049186
H4.57-S6.44	71	0.0049186
S10.50-GPS.-2	71	0.0049186
H4.43-H6.52	71	0.0049186
S3.55-S5.42	70	0.00484932
H3.51-H4.57	70	0.00484932
H6.53-S6.47	69	0.00478005
S7.51-S9.54	69	0.00478005
S2.53-S4.53	69	0.00478005
H6.49-S2.52	69	0.00478005
H4.54-S6.48	69	0.00478005
H6.50-S8.55	69	0.00478005
H6.55-S8.56	68	0.00471077
S7.51-S13.46	68	0.00471077
S10.45-S12.53	68	0.00471077
S9.48-GPS.-1	68	0.00471077
H1.39-H2.53	68	0.00471077
H4.53-H5.47	67	0.0046415
H4.43-H6.60	67	0.0046415
H2.54-H3.57	67	0.0046415
S6.51-S8.48	67	0.0046415
S1.50-S3.52	67	0.0046415
S10.44-S12.52	67	0.0046415
H4.56-H6.44	66	0.00457222
H6.61-S2.52	66	0.00457222
H6.57-S8.54	66	0.00457222
H3.55-S1.50	66	0.00457222
S7.56-S9.54	66	0.00457222
H3.52-H5.50	66	0.00457222
H4.40-S1.50	66	0.00457222
S2.55-S6.44	65	0.00450294
S7.50-S10.48	64	0.00443367
H3.49-H6.41	64	0.00443367
H6.51-S8.54	64	0.00443367
H6.53-S2.54	64	0.00443367
S14.44-GPS.-2	64	0.00443367
H2.62-H4.55	63	0.00436439
H2.52-H4.51	63	0.00436439
S3.46-S5.50	63	0.00436439
H4.42-H6.60	62	0.00429512
S7.55-S11.50	62	0.00429512
S3.46-S5.52	61	0.00422584
S12.53-S13.45	61	0.00422584
H1.51-H3.54	60	0.00415656
H2.50-H3.55	60	0.00415656
H4.58-S2.48	60	0.00415656
H3.51-H4.52	60	0.00415656
S9.49-GPS.-2	59	0.00408729
H3.56-H6.40	59	0.00408729
H6.38-S10.50	59	0.00408729
H2.49-H3.57	59	0.00408729
H5.49-H6.41	59	0.00408729
H4.47-S10.50	59	0.00408729
H1.F4.48-H3.57	58	0.00401801
H4.53-S1.52	58	0.00401801
H4.53-H6.41	58	0.00401801
S1.49-S3.52	58	0.00401801
H3.49-H5.56	58	0.00401801
H6.61-S8.57	57	0.00394874
H4.46-H6.60	57	0.00394874
H4.57-S2.50	57	0.00394874
H4.57-S1.52	57	0.00394874
S8.47-S10.45	56	0.00387946
H4.46-S1.49	56	0.00387946
S8.44-S10.46	55	0.00381018
H3.51-H4.60	55	0.00381018
H1.44-H3.52	55	0.00381018
H6.43-S11.50	55	0.00381018
H6.54-S6.42	55	0.00381018
S6.49-S9.55	55	0.00381018
S7.46-S10.41	55	0.00381018
H1.E1.52-H6.44	55	0.00381018
H4.53-S6.46	55	0.00381018
S3.46-S5.51	54	0.00374091
H4.54-S1.50	54	0.00374091
H3.48-S1.50	53	0.00367163
H1.41-H2.50	53	0.00367163
H1.F4.54-H2.49	53	0.00367163
H1.51-H2.42	53	0.00367163
H3.49-H5.57	52	0.00360236
H6.54-GPS.-1	52	0.00360236
H3.51-H4.59	52	0.00360236
H2.57-H3.50	52	0.00360236
H6.54-S2.56	52	0.00360236
S3.48-S6.46	51	0.00353308
S3.47-S4.52	51	0.00353308
H6.53-S6.45	51	0.00353308
H4.54-H6.41	51	0.00353308
S4.45-S5.43	51	0.00353308
H5.47-S7.49	50	0.0034638
H1.45-H3.56	50	0.0034638
H1.47-H3.60	50	0.0034638
S2.50-S6.49	49	0.00339453
H4.56-S2.50	49	0.00339453
S3.48-S5.51	49	0.00339453
S7.54-S14.47	49	0.00339453
H2.46-H3.60	49	0.00339453
H4.49-H6.51	49	0.00339453
H3.61-H6.55	48	0.00332525
H4.42-H6.52	48	0.00332525
S1.47-S3.50	48	0.00332525
H3.63-H6.52	48	0.00332525
S5.44-S9.53	48	0.00332525
H6.43-S6.48	48	0.00332525
S12.54-S14.51	48	0.00332525
S5.44-S9.56	48	0.00332525
H1.40-H2.56	48	0.00332525
H3.55-S2.50	48	0.00332525
H2.47-H4.40	47	0.00325598
H1.55-H3.61	47	0.00325598
H2.47-H6.52	47	0.00325598
S9.52-GPS.+1	47	0.00325598
H2.39-H3.68	47	0.00325598
H2.54-H4.47	47	0.00325598
H4.54-S8.54	46	0.0031867
H1.58-H3.64	46	0.0031867
H4.46-H6.57	46	0.0031867
S5.51-S9.50	46	0.0031867
S11.51-GPS.-2	46	0.0031867
H6.58-S6.43	46	0.0031867
H6.45-S6.48	46	0.0031867
H6.49-S8.54	46	0.0031867
H2.55-H4.59	46	0.0031867
S10.53-S11.48	45	0.00311742
H2.61-H5.46	45	0.00311742
S2.56-S6.41	45	0.00311742
S10.40-S14.55	45	0.00311742
H3.60-H6.48	44	0.00304815
H1.46-H3.53	44	0.00304815
H2.43-H4.41	44	0.00304815
H4.47-H6.49	44	0.00304815
H3.47-H4.56	44	0.00304815
S7.48-S11.50	44	0.00304815
H4.48-S1.50	43	0.00297887
S3.52-S6.50	43	0.00297887
H2.61-H4.56	43	0.00297887
S10.47-S14.47	43	0.00297887
S3.50-S4.52	43	0.00297887
H4.53-H5.49	43	0.00297887
S12.50-GPS.+1	43	0.00297887
H4.61-S2.48	43	0.00297887
H6.47-S8.56	42	0.00290959
S4.49-S8.51	42	0.00290959
H4.47-H6.56	42	0.00290959
S7.52-S14.48	42	0.00290959
S5.45-S8.49	42	0.00290959
H3.48-H4.58	42	0.00290959
S2.54-S3.48	42	0.00290959
S4.48-S5.42	41	0.00284032
S7.52-S9.54	41	0.00284032
H2.53-H3.57	41	0.00284032
H2.55-H5.45	41	0.00284032
H1.42-H3.49	41	0.00284032
S6.47-S8.54	41	0.00284032
H6.56-S6.48	40	0.00277104
H4.57-H5.48	40	0.00277104
H2.55-H4.58	40	0.00277104
H4.43-H6.59	40	0.00277104
H3.62-S6.50	40	0.00277104
S5.53-S9.46	40	0.00277104
S12.51-S13.51	40	0.00277104
S3.54-S6.50	39	0.00270177
H5.47-H6.45	39	0.00270177
H3.48-H5.48	39	0.00270177
S3.52-S4.50	39	0.00270177
S7.52-S14.49	39	0.00270177
H3.64-H4.42	39	0.00270177
H6.53-S2.48	39	0.00270177
H1.47-H2.45	39	0.00270177
S10.39-S14.54	38	0.00263249
H2.46-H3.65	38	0.00263249
H2.54-H5.45	38	0.00263249
H2.47-H3.62	38	0.00263249
H1.43-H3.56	38	0.00263249
S8.54-S14.46	38	0.00263249
S5.49-S13.47	37	0.00256321
S10.48-S13.48	37	0.00256321
H1.39-H3.52	37	0.00256321
H4.60-H5.50	37	0.00256321
H6.56-S6.44	37	0.00256321
H4.39-H6.60	37	0.00256321
S8.45-S14.48	37	0.00256321
H3.48-H6.38	37	0.00256321
S8.50-S10.50	37	0.00256321
S5.44-S8.49	36	0.00249394
H1.F4.51-H3.57	36	0.00249394
H4.60-H6.38	36	0.00249394
H4.44-S1.48	36	0.00249394
S10.39-S14.53	36	0.00249394
H6.42-S8.52	36	0.00249394
H4.56-S2.48	36	0.00249394
S10.47-S11.52	36	0.00249394
H4.51-S2.50	36	0.00249394
H4.58-S6.50	36	0.00249394
S7.48-S14.53	35	0.00242466
H3.64-H6.55	35	0.00242466
H1.50-H3.57	35	0.00242466
H4.54-H5.50	35	0.00242466
H4.55-S2.48	35	0.00242466
H3.51-H4.58	35	0.00242466
S10.40-S12.56	35	0.00242466
H4.60-S6.50	35	0.00242466
S10.45-S13.48	35	0.00242466
S5.53-S9.48	34	0.00235539
H2.54-H5.46	34	0.00235539
H6.59-S2.54	34	0.00235539
S8.53-GPS.-2	34	0.00235539
H3.65-H4.46	34	0.00235539
S2.53-S5.50	34	0.00235539
H4.53-H6.44	34	0.00235539
H4.47-H6.53	34	0.00235539
H1.42-H3.53	34	0.00235539
H2.58-H4.59	33	0.00228611
H2.50-H4.49	33	0.00228611
H2.43-H4.49	33	0.00228611
S6.49-S7.56	33	0.00228611
H4.61-H5.47	33	0.00228611
H5.55-H6.39	33	0.00228611
H3.50-H5.48	33	0.00228611
S8.47-S14.48	33	0.00228611
H1.55-H3.67	32	0.00221683
S7.56-S9.52	32	0.00221683
H3.58-H4.55	32	0.00221683
H2.50-H4.56	32	0.00221683
H2.56-H3.50	32	0.00221683
H2.57-H4.59	32	0.00221683
S1.51-S3.51	32	0.00221683
H3.58-H6.51	31	0.00214756
S1.46-S2.55	31	0.00214756
H1.55-H2.46	31	0.00214756
H3.48-H6.36	31	0.00214756
H1.E1.55-H3.53	31	0.00214756
H1.46-H2.53	31	0.00214756
S7.47-S14.55	31	0.00214756
S10.39-S14.52	31	0.00214756
S5.52-S9.46	31	0.00214756
H3.46-H5.49	31	0.00214756
H4.44-S1.51	30	0.00207828
H4.42-S1.50	30	0.00207828
H1.52-H2.46	30	0.00207828
H6.53-S8.56	30	0.00207828
S1.45-S2.53	30	0.00207828
S10.43-S14.55	30	0.00207828
H1.45-H3.52	30	0.00207828
S1.51-S6.49	30	0.00207828
H6.53-S6.50	30	0.00207828
H1.45-H3.50	30	0.00207828
H3.57-H4.49	29	0.00200901
S5.46-S7.56	29	0.00200901
H1.39-H6.37	29	0.00200901
H5.53-H6.38	29	0.00200901
S1.51-S3.53	29	0.00200901
S3.56-S5.42	29	0.00200901
H4.51-S1.48	29	0.00200901
S8.46-S14.51	29	0.00200901
H3.66-H6.56	29	0.00200901
H6.58-S8.54	29	0.00200901
S1.49-S4.48	29	0.00200901
H4.38-H6.59	28	0.00193973
S3.45-S5.52	28	0.00193973
H2.47-H6.56	28	0.00193973
H1.56-H2.43	28	0.00193973
H3.51-H6.44	28	0.00193973
H1.42-H3.50	28	0.00193973
H4.50-H6.56	28	0.00193973
S13.51-GPS.-1	28	0.00193973
H3.66-H6.58	27	0.00187045
H4.49-S2.48	27	0.00187045
H6.51-S8.55	27	0.00187045
H4.60-S2.48	27	0.00187045
H3.51-H5.48	27	0.00187045
H4.54-H6.49	27	0.00187045
S2.53-S4.52	27	0.00187045
H4.60-H6.41	27	0.00187045
S10.48-S14.52	26	0.00180118
H5.52-H6.38	26	0.00180118
H1.E1.45-H6.47	26	0.00180118
S7.45-S10.46	26	0.00180118
H4.48-H6.53	26	0.00180118
H2.46-H4.49	26	0.00180118
H3.59-H4.49	25	0.0017319
H6.39-S14.46	25	0.0017319
H1.46-H3.54	25	0.0017319
H1.50-H2.53	25	0.0017319
H6.50-GPS.-1	25	0.0017319
H2.40-H6.56	25	0.0017319
S3.48-S5.52	25	0.0017319
H4.49-S6.48	25	0.0017319
H3.63-H6.44	25	0.0017319
H4.50-S14.46	25	0.0017319
S12.57-S13.45	24	0.00166263
H3.55-H6.38	24	0.00166263
H3.54-H4.60	24	0.00166263
H6.55-S2.56	24	0.00166263
H1.52-H3.64	24	0.00166263
S2.55-S3.47	24	0.00166263
S6.46-S14.46	24	0.00166263
S5.46-S7.54	24	0.00166263
H4.60-H5.53	24	0.00166263
S9.55-S13.46	24	0.00166263
H5.55-H6.42	24	0.00166263
H4.43-H6.57	23	0.00159335
S5.52-S8.55	23	0.00159335
H2.58-H4.58	23	0.00159335
H6.61-S1.48	23	0.00159335
H6.40-S11.50	23	0.00159335
H4.58-H6.41	23	0.00159335
H4.48-S1.52	23	0.00159335
S2.54-S6.45	23	0.00159335
H2.57-H4.56	23	0.00159335
H4.59-H6.41	23	0.00159335
H6.59-S1.48	23	0.00159335
S2.56-S3.47	23	0.00159335
H6.44-S10.52	23	0.00159335
H1.39-H3.49	22	0.00152407
H6.46-GPS.+1	22	0.00152407
H4.46-S2.48	22	0.00152407
S3.56-S5.44	22	0.00152407
S13.51-S14.47	22	0.00152407
H6.43-S8.54	22	0.00152407
H1.E1.45-H3.56	22	0.00152407
H4.47-S2.52	22	0.00152407
H3.54-H4.49	22	0.00152407
H6.52-S6.44	22	0.00152407
H3.47-H5.52	22	0.00152407
H3.55-H4.57	22	0.00152407
H2.40-H4.38	22	0.00152407
S9.49-S12.51	22	0.00152407
H4.57-H5.53	22	0.00152407
S5.50-S9.48	22	0.00152407
S1.51-S3.54	22	0.00152407
H3.55-H5.57	22	0.00152407
H3.52-H4.53	21	0.0014548
S3.48-S6.43	21	0.0014548
S3.53-S5.46	21	0.0014548
H2.50-H4.53	21	0.0014548
H2.53-H3.53	21	0.0014548
H6.41-S6.50	21	0.0014548
H2.63-H5.45	21	0.0014548
H3.59-H4.46	21	0.0014548
S2.52-S6.47	21	0.0014548
S6.46-S8.55	21	0.0014548
H6.43-S8.52	21	0.0014548
H2.53-H4.56	21	0.0014548
H3.48-H5.57	21	0.0014548
S8.47-S14.50	21	0.0014548
H3.62-H6.47	21	0.0014548
S7.51-S14.48	21	0.0014548
H3.58-H6.44	20	0.00138552
H6.40-S11.48	20	0.00138552
H3.62-H4.53	20	0.00138552
H3.69-H6.59	20	0.00138552
H2.43-H4.42	20	0.00138552
S1.50-S6.48	20	0.00138552
H3.62-H4.42	20	0.00138552
H1.40-H3.53	20	0.00138552
S2.56-S3.46	20	0.00138552
S1.49-S6.49	20	0.00138552
H3.52-H5.55	20	0.00138552
H5.47-H6.41	20	0.00138552
S12.52-S14.49	20	0.00138552
H4.61-S6.50	20	0.00138552
H3.65-H6.51	20	0.00138552
H3.63-H6.47	20	0.00138552
S3.54-S8.49	20	0.00138552
H1.E1.45-H6.51	19	0.00131625
H6.40-S14.46	19	0.00131625
S10.50-S11.47	19	0.00131625
S8.43-S14.53	19	0.00131625
H6.42-S10.52	19	0.00131625
S12.58-S13.45	19	0.00131625
S8.43-S14.52	19	0.00131625
H1.54-H3.60	19	0.00131625
H1.50-H3.54	19	0.00131625
S6.48-S7.54	19	0.00131625
H2.62-H3.51	19	0.00131625
H1.F4.44-H3.53	19	0.00131625
H1.F4.48-H3.61	19	0.00131625
S7.49-S8.47	19	0.00131625
S5.48-S7.56	19	0.00131625
H3.56-S1.51	19	0.00131625
H2.57-H5.46	19	0.00131625
H6.54-S2.54	19	0.00131625
H6.35-S11.49	19	0.00131625
H5.44-H6.45	19	0.00131625
H5.40-H6.49	19	0.00131625
H4.46-H6.48	18	0.00124697
H1.44-H3.49	18	0.00124697
H6.47-S6.50	18	0.00124697
H2.43-H3.62	18	0.00124697
S3.46-S6.38	18	0.00124697
H6.57-S6.42	18	0.00124697
S3.46-S6.39	18	0.00124697
S13.50-GPS.+1	18	0.00124697
H4.54-S1.51	18	0.00124697
H4.54-S2.50	18	0.00124697
H3.62-H6.56	18	0.00124697
S2.55-S4.51	18	0.00124697
S12.57-S13.46	18	0.00124697
H2.57-H4.55	18	0.00124697
H1.52-H3.57	18	0.00124697
H3.65-H4.43	18	0.00124697
H4.57-S1.50	18	0.00124697
H1.E1.45-H3.59	18	0.00124697
H3.70-H4.38	18	0.00124697
S12.57-S13.47	18	0.00124697
H6.36-S10.50	18	0.00124697
S10.48-S13.50	17	0.00117769
S3.54-S4.49	17	0.00117769
S2.51-S6.48	17	0.00117769
S10.38-S14.53	17	0.00117769
H4.46-S1.52	17	0.00117769
H1.40-H6.41	17	0.00117769
H4.43-S10.50	17	0.00117769
S1.50-S6.49	17	0.00117769
S9.54-S10.47	17	0.00117769
H2.54-H3.50	17	0.00117769
S3.55-S6.49	17	0.00117769
H2.51-H4.44	17	0.00117769
S7.53-S9.54	17	0.00117769
S1.53-S2.48	17	0.00117769
H2.46-H4.44	17	0.00117769
S1.52-S2.50	17	0.00117769
S7.55-S14.48	17	0.00117769
H4.39-H6.58	17	0.00117769
S9.51-S12.56	17	0.00117769
S2.54-S3.50	17	0.00117769
S10.54-S11.47	17	0.00117769
S8.55-S9.48	17	0.00117769
H6.42-S8.50	17	0.00117769
H4.51-H6.45	17	0.00117769
H3.52-H4.57	17	0.00117769
S6.49-S7.53	17	0.00117769
S2.53-S6.46	17	0.00117769
H1.E1.56-H3.56	17	0.00117769
S5.52-S9.45	17	0.00117769
H3.60-H6.52	17	0.00117769
H6.47-S6.44	17	0.00117769
H5.46-H6.41	17	0.00117769
H5.43-H6.45	17	0.00117769
S8.49-S14.49	16	0.00110842
H1.56-H2.39	16	0.00110842
H4.57-S6.48	16	0.00110842
S7.51-S10.45	16	0.00110842
H5.54-H6.38	16	0.00110842
H1.58-H3.68	16	0.00110842
H3.57-H6.48	16	0.00110842
H3.62-S2.48	16	0.00110842
H2.58-H4.56	16	0.00110842
H4.61-H6.42	16	0.00110842
S8.43-S14.51	16	0.00110842
H1.E1.45-H3.60	16	0.00110842
H1.47-H2.42	16	0.00110842
H2.39-H3.65	16	0.00110842
S2.56-S6.40	16	0.00110842
H6.57-S2.50	16	0.00110842
S5.52-S6.45	16	0.00110842
H1.46-H3.57	16	0.00110842
H4.36-H6.59	16	0.00110842
H3.48-H4.60	16	0.00110842
H4.49-H6.46	16	0.00110842
H1.49-H3.56	16	0.00110842
S4.52-S5.49	16	0.00110842
H1.50-H2.50	16	0.00110842
S2.49-S3.55	16	0.00110842
H1.F4.47-H2.50	16	0.00110842
S2.47-S6.50	16	0.00110842
H4.47-S6.48	16	0.00110842
S3.52-S8.49	16	0.00110842
S3.46-S6.37	16	0.00110842
H5.44-S2.48	16	0.00110842
H4.55-S1.52	16	0.00110842
H3.66-H4.45	16	0.00110842
S7.53-S14.47	15	0.00103914
S3.46-S6.40	15	0.00103914
S6.45-GPS.-1	15	0.00103914
H2.51-H3.54	15	0.00103914
H4.56-H5.53	15	0.00103914
H3.61-H6.48	15	0.00103914
H3.59-H6.49	15	0.00103914
H3.61-H6.49	15	0.00103914
S2.56-S3.48	15	0.00103914
S10.53-S11.46	15	0.00103914
H3.59-H4.48	15	0.00103914
S2.48-S4.44	15	0.00103914
S8.55-S9.45	15	0.00103914
S8.55-S9.50	15	0.00103914
S7.55-GPS.+1	15	0.00103914
S6.48-S8.53	15	0.00103914
H2.46-H3.62	15	0.00103914
S10.51-GPS.+1	15	0.00103914
S2.49-S4.44	15	0.00103914
H3.48-H4.59	15	0.00103914
S5.50-S6.38	15	0.00103914
H5.47-H6.38	15	0.00103914
H5.47-S6.50	15	0.00103914
S10.54-S11.49	15	0.00103914
S7.46-S10.44	15	0.00103914
H5.53-H6.45	15	0.00103914
H3.50-H5.50	15	0.00103914
H6.56-S1.49	15	0.00103914
S4.50-S5.44	15	0.00103914
H6.53-S2.56	15	0.00103914
H1.43-H2.45	15	0.00103914
S10.50-S11.51	15	0.00103914
H3.72-H4.37	15	0.00103914
S8.45-S11.50	15	0.00103914
S7.48-S10.48	15	0.00103914
H6.43-S6.46	14	0.000969865
H1.51-H2.53	14	0.000969865
S5.46-S13.45	14	0.000969865
H4.54-H6.42	14	0.000969865
S10.48-S11.52	14	0.000969865
S9.54-S14.51	14	0.000969865
H1.F4.47-H2.53	14	0.000969865
S3.49-S6.43	14	0.000969865
H6.58-S8.58	14	0.000969865
H4.46-H6.59	14	0.000969865
S4.52-S5.48	14	0.000969865
H4.54-S14.46	14	0.000969865
H3.60-H6.51	14	0.000969865
H2.43-H3.66	14	0.000969865
H4.54-S1.53	14	0.000969865
H2.43-H3.60	14	0.000969865
H1.36-H6.37	14	0.000969865
H6.46-S6.44	14	0.000969865
S10.52-GPS.+1	14	0.000969865
H5.43-H6.49	14	0.000969865
H5.49-H6.38	14	0.000969865
H2.57-H3.54	14	0.000969865
S2.55-S6.38	14	0.000969865
H4.53-H6.50	14	0.000969865
H5.47-H6.42	14	0.000969865
S2.54-S4.53	14	0.000969865
H3.55-H5.42	14	0.000969865
H6.55-S6.42	14	0.000969865
H3.58-H6.42	14	0.000969865
H1.51-H3.56	14	0.000969865
H5.39-H6.52	13	0.000900589
H6.57-S6.48	13	0.000900589
S11.51-S12.50	13	0.000900589
H5.36-H6.52	13	0.000900589
S6.51-S7.52	13	0.000900589
S6.50-S7.52	13	0.000900589
H4.39-H6.63	13	0.000900589
S5.52-S9.47	13	0.000900589
S3.55-S5.44	13	0.000900589
S4.52-S5.47	13	0.000900589
H6.39-S10.52	13	0.000900589
H4.61-H6.38	13	0.000900589
S4.50-S5.47	13	0.000900589
H6.39-S6.50	13	0.000900589
S12.51-GPS.-2	13	0.000900589
H5.49-H6.45	13	0.000900589
H4.40-S1.49	13	0.000900589
S2.48-S3.55	13	0.000900589
H4.59-H6.38	13	0.000900589
H1.55-H2.42	13	0.000900589
H1.E1.44-H6.47	13	0.000900589
S2.53-S3.47	13	0.000900589
H5.56-H6.41	13	0.000900589
H4.51-S6.48	13	0.000900589
S10.47-S13.49	13	0.000900589
S3.47-S5.52	13	0.000900589
S7.55-S9.54	13	0.000900589
H2.51-H4.49	13	0.000900589
H3.62-H4.48	13	0.000900589
H2.50-H3.53	13	0.000900589
H2.41-H4.41	13	0.000900589
H3.50-H4.59	13	0.000900589
H1.E1.54-H3.49	13	0.000900589
S3.47-S5.48	13	0.000900589
S10.47-S14.50	13	0.000900589
H3.58-H5.39	13	0.000900589
S7.53-S14.48	13	0.000900589
S10.54-S11.48	13	0.000900589
H3.47-H5.48	13	0.000900589
H1.E1.55-H3.52	13	0.000900589
S7.55-S8.52	13	0.000900589
H2.44-H3.68	13	0.000900589
S9.46-S13.50	13	0.000900589
H3.59-H6.55	12	0.000831313
S3.57-S5.42	12	0.000831313
H6.46-S1.50	12	0.000831313
H2.46-H4.48	12	0.000831313
S8.54-GPS.-2	12	0.000831313
H6.52-S2.48	12	0.000831313
S14.46-GPS.-1	12	0.000831313
S8.44-S14.49	12	0.000831313
S3.52-S9.53	12	0.000831313
S8.53-S14.46	12	0.000831313
H3.55-H5.39	12	0.000831313
H2.57-H4.58	12	0.000831313
S10.56-S11.46	12	0.000831313
H5.40-H6.52	12	0.000831313
H3.61-H6.51	12	0.000831313
S2.57-S6.41	12	0.000831313
H4.42-H6.57	12	0.000831313
S5.47-S6.49	12	0.000831313
H3.52-H4.56	12	0.000831313
S7.51-S8.50	12	0.000831313
H6.42-S2.50	12	0.000831313
H4.45-S1.50	12	0.000831313
S8.46-S9.54	12	0.000831313
S5.48-S7.55	12	0.000831313
S2.53-S3.52	12	0.000831313
S3.48-S5.47	12	0.000831313
H2.54-H3.58	12	0.000831313
H1.F4.50-H2.53	12	0.000831313
S2.55-S6.41	12	0.000831313
S10.45-S14.52	12	0.000831313
H4.58-S8.54	12	0.000831313
H3.68-H4.41	12	0.000831313
H2.42-H3.64	12	0.000831313
H2.62-H5.48	12	0.000831313
S6.43-S9.45	12	0.000831313
H4.58-S1.52	12	0.000831313
S1.51-S4.45	12	0.000831313
H1.49-H3.60	11	0.000762037
H4.59-H5.50	11	0.000762037
S2.48-S6.51	11	0.000762037
H3.51-S2.50	11	0.000762037
H3.57-H4.48	11	0.000762037
H3.57-H4.53	11	0.000762037
S1.48-S2.53	11	0.000762037
H5.40-H6.48	11	0.000762037
H3.52-H4.54	11	0.000762037
H3.62-H4.39	11	0.000762037
H6.50-S2.48	11	0.000762037
H5.40-S2.50	11	0.000762037
S7.46-S10.40	11	0.000762037
H3.56-H4.48	11	0.000762037
S8.42-S14.53	11	0.000762037
H3.55-H5.43	11	0.000762037
S10.46-S11.52	11	0.000762037
H2.62-H3.48	11	0.000762037
H1.56-H3.64	11	0.000762037
H1.43-H2.54	11	0.000762037
H5.43-H6.48	11	0.000762037
H6.45-S14.46	11	0.000762037
S3.53-S4.45	11	0.000762037
S3.48-S8.55	11	0.000762037
H4.44-H6.52	11	0.000762037
H1.47-H3.50	11	0.000762037
S2.48-S3.52	11	0.000762037
H4.55-H5.48	11	0.000762037
H1.48-H3.61	11	0.000762037
H3.56-H6.45	11	0.000762037
H6.61-S1.47	11	0.000762037
H2.58-H3.54	11	0.000762037
H3.55-H5.46	11	0.000762037
H3.50-H4.55	11	0.000762037
H4.60-H5.49	11	0.000762037
S2.47-S6.49	11	0.000762037
H3.57-H6.52	11	0.000762037
H3.52-H5.46	11	0.000762037
H2.43-H4.46	11	0.000762037
H1.48-H2.50	11	0.000762037
H6.40-S10.52	11	0.000762037
H1.52-H2.43	11	0.000762037
H5.54-H6.40	11	0.000762037
H3.63-H6.56	11	0.000762037
H6.58-S2.56	11	0.000762037
H2.44-H3.61	11	0.000762037
H3.63-H4.45	11	0.000762037
H3.55-H4.54	11	0.000762037
S7.52-S8.49	11	0.000762037
H4.50-S1.53	11	0.000762037
H2.43-H3.57	11	0.000762037
S5.47-S8.53	11	0.000762037
H3.63-H4.39	11	0.000762037
S2.55-S3.46	11	0.000762037
H3.54-H6.44	11	0.000762037
H2.44-H4.40	11	0.000762037
S2.52-S8.56	11	0.000762037
S7.52-S8.50	10	0.000692761
S10.52-S11.49	10	0.000692761
H3.67-H6.55	10	0.000692761
H1.43-H3.57	10	0.000692761
S7.53-S9.55	10	0.000692761
H1.48-H2.49	10	0.000692761
H3.53-H4.56	10	0.000692761
H4.41-H6.59	10	0.000692761
H4.54-H5.46	10	0.000692761
H6.52-S2.52	10	0.000692761
H3.54-H5.43	10	0.000692761
H3.52-S1.52	10	0.000692761
H3.44-H6.37	10	0.000692761
S10.46-S13.46	10	0.000692761
H6.42-S6.48	10	0.000692761
H2.55-H4.52	10	0.000692761
S3.52-S4.44	10	0.000692761
H4.53-H5.46	10	0.000692761
H1.42-H2.53	10	0.000692761
H3.59-H4.50	10	0.000692761
H6.46-S11.48	10	0.000692761
S7.45-S10.44	10	0.000692761
H6.57-S8.55	10	0.000692761
S3.55-S4.47	10	0.000692761
H4.61-H6.41	10	0.000692761
H2.59-H5.45	10	0.000692761
H4.52-H6.42	10	0.000692761
H4.49-H6.50	10	0.000692761
H5.46-H6.45	10	0.000692761
H3.62-H4.44	10	0.000692761
H5.56-H6.39	10	0.000692761
H2.57-H5.49	10	0.000692761
H4.58-H5.46	10	0.000692761
S2.57-S6.42	10	0.000692761
S1.48-S2.54	10	0.000692761
S10.38-S14.54	10	0.000692761
H5.41-S1.50	10	0.000692761
H4.39-H6.51	10	0.000692761
H1.47-H3.56	10	0.000692761
H6.49-S6.44	10	0.000692761
S6.42-S8.55	10	0.000692761
H2.48-H4.52	10	0.000692761
H4.54-H6.48	10	0.000692761
S3.55-S4.50	10	0.000692761
H2.54-H4.48	10	0.000692761
H3.46-H5.52	10	0.000692761
H3.61-H4.42	10	0.000692761
S1.47-S2.50	9	0.000623485
H4.59-H5.46	9	0.000623485
S3.47-S9.51	9	0.000623485
S13.51-S14.44	9	0.000623485
S10.44-S14.53	9	0.000623485
H4.39-S1.47	9	0.000623485
H1.E1.46-H6.47	9	0.000623485
H6.48-S6.50	9	0.000623485
H1.41-H2.57	9	0.000623485
H1.40-H2.54	9	0.000623485
H2.43-H3.69	9	0.000623485
S1.47-S6.46	9	0.000623485
S1.49-S4.50	9	0.000623485
H3.47-H4.60	9	0.000623485
H4.47-H6.57	9	0.000623485
H4.60-H5.44	9	0.000623485
H3.53-H6.41	9	0.000623485
H4.52-H5.46	9	0.000623485
H3.54-H4.57	9	0.000623485
H3.48-S1.49	9	0.000623485
H5.54-S10.50	9	0.000623485
H3.58-H4.51	9	0.000623485
H4.52-S2.48	9	0.000623485
H3.50-H4.60	9	0.000623485
S3.52-S9.54	9	0.000623485
H4.49-S6.50	9	0.000623485
H3.60-H6.44	9	0.000623485
H4.50-S2.52	9	0.000623485
H4.49-S1.48	9	0.000623485
S2.50-S3.51	9	0.000623485
H1.F4.44-H3.57	9	0.000623485
H5.37-H6.52	9	0.000623485
S5.51-S6.45	9	0.000623485
S2.47-S6.51	9	0.000623485
H1.58-H2.39	9	0.000623485
H5.39-H6.48	9	0.000623485
S5.50-S6.37	9	0.000623485
H1.E1.45-H6.48	9	0.000623485
H4.42-H6.53	9	0.000623485
S2.57-S6.40	9	0.000623485
H1.45-H2.53	9	0.000623485
H4.42-S2.52	9	0.000623485
H6.44-S10.50	9	0.000623485
H3.57-H4.56	9	0.000623485
H4.56-H5.49	9	0.000623485
H2.61-H4.55	9	0.000623485
S5.45-S8.51	9	0.000623485
S5.49-S8.53	9	0.000623485
S8.48-S14.50	9	0.000623485
H3.52-S1.51	9	0.000623485
H2.39-H3.60	9	0.000623485
H4.44-S1.52	9	0.000623485
S5.53-S9.45	9	0.000623485
H2.53-H3.51	8	0.000554209
H4.56-S6.50	8	0.000554209
H2.55-H4.56	8	0.000554209
H1.40-H2.57	8	0.000554209
S2.52-S6.48	8	0.000554209
H2.57-H4.60	8	0.000554209
H6.50-S10.50	8	0.000554209
S6.49-S8.52	8	0.000554209
H4.50-H5.46	8	0.000554209
S10.55-S11.46	8	0.000554209
S8.57-S9.45	8	0.000554209
S6.51-S7.54	8	0.000554209
H4.46-S14.46	8	0.000554209
S4.47-S6.50	8	0.000554209
H6.54-S6.48	8	0.000554209
H3.68-H4.42	8	0.000554209
S6.51-S8.50	8	0.000554209
H2.58-H4.62	8	0.000554209
S8.52-S14.47	8	0.000554209
H6.50-S2.51	8	0.000554209
H2.59-H4.55	8	0.000554209
H6.61-S2.55	8	0.000554209
H3.59-H4.53	8	0.000554209
H4.49-H6.44	8	0.000554209
H1.57-H2.39	8	0.000554209
S8.55-S9.46	8	0.000554209
H3.67-H6.59	8	0.000554209
H4.51-H6.49	8	0.000554209
[truncated: 2,836 more rows]
