# Supplementary material for: Generic residue numbering of the GAIN domain of adhesion GPCRs
Source: Nat Commun. 2025 Jan 2;16:246. doi: 10.1038/s41467-024-55466-6 (PMC11697300; doi:10.1038/s41467-024-55466-6)
Supplement: Supplementary file 6 — Source Data [file 41467_2024_55466_MOESM6_ESM.xlsx]

## Sheet: SF1_H1
	A	C	D	E	F	G	H	I	K	L	M	N	P	Q	R	S	T	V	W	Y	X
27	0	0	0	0	0	0	0	6.92761e-05	0	0	0	0	0	0	0	0	0	0	0	0	0
28	0	0	0	6.92761e-05	0	0	0	0	0	0	0	0	0	0	0	6.92761e-05	0	0	0	0	0
29	0	0	0	0	0	0	0	6.92761e-05	0	0	0	0	0	0	0	0	6.92761e-05	0	0	0	0
30	6.92761e-05	0	0	6.92761e-05	0	0	0	0	0	0	0	0	0	0	6.92761e-05	0	0	0	0	0	0
31	0	0	0	0.000138552	0	0	0	0	0	0	6.92761e-05	0	0	0	0	0	0	0	0	0	0
32	0	0	0	0	0	0	0	0	0	0	0	0	0	0	6.92761e-05	0	0.000138552	0	0	0	0
33	0	0	0	0	0	0	0	6.92761e-05	0	0	0	0	0	0	0	0	6.92761e-05	0	6.92761e-05	0	0
34	6.92761e-05	6.92761e-05	0	6.92761e-05	0	0	0	0	0	0	0	0	0	0	0	0	0.000138552	0	0	0	0
35	0	0	0	0	0	0	6.92761e-05	0	6.92761e-05	6.92761e-05	6.92761e-05	0	0	0	0	6.92761e-05	0	0	0	0	0
36	0.000207828	0	0	6.92761e-05	6.92761e-05	0	6.92761e-05	0.000138552	0.00159335	0.000415656	6.92761e-05	0.000554209	0	6.92761e-05	6.92761e-05	0	0.000207828	0.000138552	0	0	0
37	0.000969865	0.000138552	0.00381018	0.000277104	6.92761e-05	0.000415656	0.00103914	0.00394874	0.0180811	6.92761e-05	0.00103914	0.0130932	0.000138552	0.000484932	0.000484932	0.000623485	0.00138552	0.000692761	6.92761e-05	0.000207828	0
38	0.00845168	0.00277104	0.020575	0.00110842	0.000138552	0.00526498	6.92761e-05	0.00103914	0.000484932	0.000415656	0	0.000831313	0.000207828	0.000138552	0.00110842	0.000484932	0.00034638	0.00429512	6.92761e-05	0	0
39	0.0063734	0.043159	0.0627641	0.0216834	0.000207828	0.00796675	0.00332525	0.00762037	0.00117769	0.00401801	0.00034638	0.00457222	0.0217527	0.00034638	0.000415656	0.00353308	0.00235539	0.0187045	0.00034638	0.000138552	0
40	0.0281954	0.000138552	0.00484932	0.00256321	0.000831313	0.000484932	6.92761e-05	0.0786976	0.000831313	0.00422584	0.00270177	0.00138552	0.00256321	6.92761e-05	0.000554209	0.0104607	0.0293038	0.0466921	0	0.000207828	0
41	0.0230689	0.000138552	0.00034638	0.00228611	0.0622099	0.000484932	0	0.000277104	0.00110842	0.000762037	0.000207828	0.000207828	6.92761e-05	0.000692761	0.000415656	0.00969865	0.116176	0.000484932	0	0.000415656	0
42	0.044406	0.000138552	0.00138552	0.0302736	0.000969865	0.0101143	0.148112	0.00997575	0.0222376	0.0234153	0.00353308	0.036647	0.116522	0.0286803	0.0910287	0.0249394	0.00928299	0.0275026	0.000277104	0.000623485	0
43	0.01531	0.000207828	0.0381711	0.11576	0.00741254	0.00484932	0.0207828	0.00990648	0.00533426	0.00249394	0.000762037	0.0195359	0.0380326	0.0124004	0.0066505	0.00789747	0.00471077	0.0857638	0.235331	0.000692761	0
44	0.000969865	0.000277104	0.000623485	0.000484932	0.0169034	0.000138552	0.000207828	0.100658	0.000138552	0.193765	0.00166263	0.00311742	0.000207828	0.000277104	0.00034638	0.000484932	0.00422584	0.241981	6.92761e-05	0.0862487	0
45	0.00768964	0.000484932	0.00969865	0.0218912	0.00249394	0.00159335	0.0326983	0.00187045	0.0415656	0.011292	0.000831313	0.288743	0.000900589	0.00595774	0.0989955	0.0360236	0.018566	0.00685833	0.00879806	0.0570835	0
46	0.0372012	0.00034638	0.025355	0.0191895	0.000484932	0.0196744	0.0692761	0.0239002	0.0225147	0.0178039	0.0294423	0.0339453	0.0014548	0.168341	0.0250779	0.0292345	0.052442	0.0193973	0	0.059716	0
47	0.00443367	0.000138552	0.000623485	0.000484932	0.0909595	0.000138552	0.000277104	0.128576	0.00034638	0.268168	0.0230689	0.000762037	0.000138552	0.000969865	0.000554209	0.00103914	0.0398337	0.0901974	0.00180118	0.00103914	0
48	0.182404	0.000692761	0.00290959	0.00706616	0.00574991	0.00263249	0.0227918	0.0143401	0.0121926	0.122342	0.0148251	0.0674749	0	0.0523034	0.00200901	0.0331832	0.0543124	0.0276411	0	0.0268791	0
49	0.0232075	0.000277104	0.0290267	0.0590232	0.000762037	0.00284032	0.0139938	0.00568064	0.0214756	0.088327	0.0117077	0.0139245	6.92761e-05	0.325805	0.00367163	0.0144787	0.0322134	0.00284032	6.92761e-05	0.000692761	0
50	0.00443367	0.000623485	0.00644267	0.00865951	0.000554209	0.0290267	0.000762037	0.00277104	0.272047	0.0354001	0.0139245	0.0146172	0.000277104	0.019328	0.0374784	0.0894354	0.00311742	0.00124697	0.000207828	0.00401801	0
51	0.0587461	0.000138552	0.000138552	0.00103914	0.0126082	0.000207828	0.000900589	0.210184	0.000554209	0.183166	0.0189816	0.000138552	0	6.92761e-05	0.000623485	0.00942154	0.0220298	0.0184967	6.92761e-05	0.000138552	0
52	0.00228611	6.92761e-05	0.00221683	0.0525113	0.000554209	0.0031867	0.0126082	0.00200901	0.13973	0.0049186	0.000484932	0.00561136	0.000415656	0.027364	0.219744	0.0392795	0.00242466	0.00339453	0.000900589	0.00166263	0
53	0.0362314	0	0.00831313	0.0815379	6.92761e-05	0.012054	0.0108763	0.00193973	0.00339453	0.0182196	0.00297887	0.00976793	0	0.00207828	0.0442674	0.229096	0.00443367	0.00741254	0.00034638	0.000138552	0
54	0.000554209	0.000138552	0.000138552	0.000277104	0.00277104	0.00103914	0.0920679	0.00727399	0.000692761	0.0538968	0.000554209	0.000762037	0	0.000138552	0	6.92761e-05	0.00180118	0.000831313	0	0.0031867	0
55	0.00651195	0.000207828	0.000762037	0.000900589	0.00110842	0.000207828	0.000831313	0.0138552	0.00103914	0.0969865	0.00284032	0.000969865	0	0.0063734	0.00152407	0.00207828	0.00270177	0.0235539	0.000831313	6.92761e-05	0
56	0.0854867	0	0.000554209	0.00180118	0	0.000831313	6.92761e-05	0.000207828	0.00325598	0.00117769	0.00221683	0.0155178	0	0.00103914	0.000277104	0.022584	0.00207828	6.92761e-05	0	0.000277104	0
57	0.00124697	0	0	0.000138552	6.92761e-05	0	0.000623485	0.000138552	0.0579148	0	0	0.000207828	6.92761e-05	6.92761e-05	0.000415656	0.000554209	6.92761e-05	6.92761e-05	0	0	0
58	0.023831	0	0	0	0.00034638	0	0	0	0	0.000623485	0	6.92761e-05	0	6.92761e-05	0	0.000277104	0.000138552	0.000207828	0.000415656	0.000138552	0
59	0.000623485	0	0	0.000554209	0	0	0	0	6.92761e-05	0.00034638	0	0	0	0.0242466	0	0	0	0.000138552	0	0	0
60	6.92761e-05	0	0	0.00034638	0	0	0	0.000484932	0.000831313	0	0.00131625	0	0	0.000900589	0.0201593	6.92761e-05	0.000969865	0	0	6.92761e-05	0
61	0	0	0	0	0	0	0	0	0	0	0	0	0	0	0	0.000484932	0	6.92761e-05	0	6.92761e-05	0
62	0	0	0	0	0	0	0	0	0	6.92761e-05	0	0	0	0	0	0	0	0.000415656	0	0	0
63	0	0	0	0	0	0	0	0	0	0	0	0	0	0	0.000415656	0	0	0	0	0	0
64	0	0	0	0	0	0	0	0	0	0	0.000415656	0	0	0	0	0	0	0	0	0	0
65	0	0	0	0	0	0	0	0	0	0	0	0	0	0	0	0	0	0	0	0.000415656	0
66	0	0.000415656	0	0	0	0	0	0	0	0	0	0	0	0	0	0	0	0	0	0	0
67	0	0	0	0	0	0	0	0	0	0	6.92761e-05	0	0	0	0	0	0	0	0	0	0

## Sheet: SF1_H2
	A	C	D	E	F	G	H	I	K	L	M	N	P	Q	R	S	T	V	W	Y	X
23	6.92761e-05	0	0	0	0	0	0	0	0	0	0	0	0	0	0	0	0	0	0	0	0
24	0	0	0	0	0	0	0	0	0	6.92761e-05	0	0	0	0	6.92761e-05	0	0	0	0	0	0
25	0	6.92761e-05	0	6.92761e-05	0	0	0	0	0	0	0	0	0	0	0	0	0	0	0	0	0
26	0	0	0	0	0	0	6.92761e-05	0	0	0	0	0	0	0	0	6.92761e-05	0	0	0	0	0
27	0	0	0	0	0	0	0	6.92761e-05	0	6.92761e-05	0	0	0	0	0	0	0	0	0	0	0
28	0	0	0	0	0	0	0	0	0	6.92761e-05	0	0	0	0	6.92761e-05	0	0	0	0	0	0
29	0	0	0	6.92761e-05	6.92761e-05	0	0	0	0	0	0	0	0	0	0	0	0	0	0	0	0
30	0	0	0	0	0	0	6.92761e-05	0	6.92761e-05	0	0	0	0	0	0	0	0	6.92761e-05	0	6.92761e-05	0
31	6.92761e-05	6.92761e-05	0	0	0	0	0	0	0	6.92761e-05	6.92761e-05	0	0	0	0	0	6.92761e-05	0	0	0	0
32	0.000207828	6.92761e-05	6.92761e-05	0	0	0	0	0	6.92761e-05	0	0	0	0	0	0	0	0	0	0	0	0
33	0	0	6.92761e-05	0	0	0	0	0	6.92761e-05	6.92761e-05	0	6.92761e-05	0	6.92761e-05	0	0	0	6.92761e-05	0	0	0
34	0	0	0	6.92761e-05	6.92761e-05	0.000207828	0	0.000207828	0	6.92761e-05	0	0	0	6.92761e-05	0.000207828	0	0	0.000207828	0	0	0
35	6.92761e-05	0	6.92761e-05	0.000277104	0	0	6.92761e-05	0.000138552	6.92761e-05	0	0	0.000138552	0	0.000138552	0	6.92761e-05	0.000207828	0	0	0.000138552	0
36	6.92761e-05	0	6.92761e-05	0.000138552	6.92761e-05	0	0	0.000484932	0	0.000138552	6.92761e-05	6.92761e-05	0.00034638	6.92761e-05	0.0722549	0.000831313	0.000900589	0.000554209	0	0	0
37	0.000207828	6.92761e-05	0.00034638	0.00034638	0	0.00103914	0.000138552	0.000207828	0.000900589	0.000623485	0.0485625	0.00221683	0.000554209	0	0.000207828	0.0017319	0.0178039	0.00304815	0.000277104	0	0
38	0.000969865	0.00166263	0.00207828	0.0121233	0.000484932	0.000554209	0.000138552	6.92761e-05	0.000415656	0.0723935	6.92761e-05	0.00159335	0.000138552	0.000484932	0.000207828	0.00658123	0.00138552	0.000207828	0	0.0014548	0
39	0.0896432	0.000762037	0.00034638	0.000415656	0.000277104	0.00214756	0	0.00242466	0.000831313	0.0017319	0.000138552	0.000554209	0.0105992	0.0184274	0.00103914	0.00394874	0.00138552	0.00117769	6.92761e-05	0.000554209	0
40	0.0139938	0	0.0254243	0.0149636	0.000692761	0.0941462	6.92761e-05	0.00235539	0.020575	0.0225147	0.00034638	0.0017319	0.00768964	0.00436439	0.00304815	0.0192587	0.0272948	0.00768964	0.00235539	0.000138552	0
41	0.0375476	0	0.0465535	0.0808452	0.000277104	0.0180118	0.000969865	0.0174576	0.00824385	0.000692761	0.00214756	0.00290959	0.00110842	0.00374091	0.00235539	0.0260478	0.0155178	0.00803602	0.000138552	0.000415656	0
42	0.012539	0.00103914	0.00859023	0.0432283	0.000207828	0.0821614	0.00284032	0.0108763	0.039903	0.00304815	0.00457222	0.12151	0.00034638	0.0187045	0.0189816	0.00727399	0.0173883	0.0191202	0.000623485	0.000623485	0
43	0.428542	0.000138552	0.000277104	0.0034638	0.00152407	0.000415656	0.000484932	0.0112227	0.0014548	0.074541	0.0753724	0.000762037	0.0486318	0.00117769	0.000277104	0.0354001	0.012539	0.079044	0.000138552	0.0313821	0
44	0.277589	0.000623485	0.00803602	0.0176654	0.000623485	0.0031867	0.0208521	0.0133703	0.0293731	0.0942847	0.00824385	0.0349151	0.0581226	0.0393488	0.00928299	0.122688	0.00297887	0.0656044	6.92761e-05	0.0014548	0
45	0.0540353	0.000415656	0.052442	0.108417	0.00103914	0.013301	0.00429512	0.0259092	0.03062	0.0049186	0.00166263	0.162037	0.0340145	0.0980256	0.0360236	0.103637	0.060478	0.0157257	0.00207828	0.000554209	0
46	0.0205057	0	0.00103914	0.000623485	0.0309664	0.000484932	0.000207828	0.213578	0.0104607	0.234638	0.0155178	6.92761e-05	0	0.00561136	0.00678905	0.00505715	0.0364392	0.187045	0	0.0428126	0
47	0.442466	6.92761e-05	0.000554209	0.000138552	0.0066505	0.00277104	0.000138552	0.0455144	0.000207828	0.152407	0.0157257	0.000900589	0	0.00166263	0.000762037	0.0295116	0.0279183	0.0852096	6.92761e-05	0.000207828	0
48	0.0448909	6.92761e-05	0.0249394	0.0285417	0.00117769	0.0246623	0.0559058	0.00311742	0.067752	0.0155871	0.000762037	0.171458	0	0.0816072	0.197991	0.0523034	0.0405958	0.00976793	0.000207828	0.00124697	0
49	0.0207828	0.0103914	0.0212678	0.308001	0.00138552	0.00671978	0.0101836	0.0118462	0.0245237	0.0197437	0.00713543	0.0663665	6.92761e-05	0.168479	0.0369241	0.0552823	0.025355	0.0269484	0.000138552	0.000900589	0
50	0.00450294	6.92761e-05	0.000138552	0.00034638	0.00734326	0.000138552	0.000207828	0.086318	6.92761e-05	0.665674	0.00685833	0.000207828	0	0.00124697	0.000692761	0.00651195	0.00658123	0.0394181	0.000969865	0.000277104	0
51	0.247523	0.000831313	0.00284032	0.0197437	0.0034638	0.00270177	0.00526498	0.0151022	0.0269484	0.150052	0.00138552	0.0302044	0.00436439	0.0557672	0.10239	0.0608937	0.0426048	0.0396259	0.000138552	0.01531	0
52	0.0617943	0	0.0527884	0.191687	0.00547281	0.00713543	0.00768964	0.0206443	0.132248	0.00547281	0.00540353	0.139314	0.00131625	0.0110149	0.0665743	0.0158642	0.0326983	0.063249	0.000138552	0.00200901	0
53	0.0570835	0.00207828	0.00429512	0.0248701	0.0124697	0.00339453	0.158573	0.032629	0.0162106	0.151299	0.00332525	0.0446138	6.92761e-05	0.104676	0.00256321	0.0308278	0.0188431	0.0621406	0.000138552	0.0892968	0
54	0.00900589	6.92761e-05	0.000138552	0.000277104	0.00124697	0.000484932	0.000277104	0.0330447	0.000831313	0.0765501	0.00907516	0.000484932	6.92761e-05	0.00117769	0.0124004	0.0381018	0.539314	0.0330447	0.000207828	0	0
55	0.0694839	0.000207828	0.02584	0.0212678	0.000900589	0.0250087	0.0017319	0.0066505	0.131347	0.0161413	0.00256321	0.0240388	0	0.101767	0.0872186	0.0297194	0.00581919	0.0360928	0.000138552	0.000277104	0
56	0.00872878	0.000207828	0.0209214	0.0381711	6.92761e-05	0.00249394	0.0400416	0.000484932	0.0354693	0.00325598	0.00284032	0.00893661	0	0.0263942	0.073779	0.0114306	0.00471077	0.00478005	0	0.00865951	0
57	0.00498788	0	0.000554209	0.024593	0.000692761	0.000762037	0.00034638	0.00180118	0.000484932	0.00367163	0.00270177	0.00187045	0	0.00242466	0.00034638	0.00166263	0.00180118	0.0135088	0	0.000138552	0
58	0.0034638	0	0.00034638	0.0095601	0.000138552	0.000277104	6.92761e-05	0.00180118	0.0137859	0.0128161	0.000138552	0.000692761	0	0.00976793	0.000762037	0.000692761	0.00166263	0.000900589	0	0	0
59	0.00166263	0	0.00131625	0.00207828	0	0.00159335	0.0104607	0.000554209	0.000623485	0.00387946	0.000207828	0.00900589	0.000138552	0.0049186	6.92761e-05	0.00630412	0.0101143	0.000138552	0.000138552	0	0
60	0.000969865	0	0.00235539	0.0182889	0	0.000484932	0	0.00166263	0.000762037	0.000138552	0	0.00381018	0	0.00249394	0.000623485	0.000969865	0.0160028	0.000207828	0	0	0
61	0.000138552	0	0	0	0	0	0	0.0312435	0	0.000831313	0.000207828	0	0	0	6.92761e-05	0	0.000138552	0.0103914	0	0	0
62	0.000831313	0	0.00235539	6.92761e-05	0	0.000138552	0.00034638	0.000969865	0.00270177	6.92761e-05	0	0.0139245	0	0.000623485	0.00110842	0.0158642	0.00235539	0.00124697	0	0.000277104	0
63	0.000692761	0	0.000138552	0.000762037	0	0	0.000138552	6.92761e-05	0.00103914	0.000207828	6.92761e-05	0.00713543	0	0.000554209	0.000277104	0.00865951	0.00103914	0	0	0	0
64	0	0	0	0	0	6.92761e-05	0	0	0	0	0	0	0	0	0	0	0	0	0	0	0

## Sheet: SF1_H3
	A	C	D	E	F	G	H	I	K	L	M	N	P	Q	R	S	T	V	W	Y	X
26	0	0	0	0	0	0	0	0	0	0	0	0	0	0	0	0	6.92761e-05	0	0	0	0
27	0	0	0	6.92761e-05	0	0	0	0	0	0	0	0	0	0	0	0	0	0	0	0	0
28	0	0	6.92761e-05	0	0	0	0	0	0	0	0	0	0	0	0	0	0	0	0	0	0
29	0	0	0	0	0	0	0	0	0	0	0	0	0	0	0	0	6.92761e-05	0	0	0	0
30	0	0	0	0	0	0	0	0	0	6.92761e-05	0	0	0	0	0	0	0	0	0	0	0
31	0	0	0	0	0	0	0	6.92761e-05	0	0	0	0	0	0	0	0	0	0	0	0	0
32	0	0	0	0	0	0	0	0	0	6.92761e-05	0	0	0	0	0	0	0	0	0	0	0
33	0	0	0	0	0	0	0	0	6.92761e-05	0	0	0	0	0	0	0	0	0	0	0	0
34	0	0	0	0	0	6.92761e-05	0	0	0	0	0	0	0	0	0	0	0	0	0	6.92761e-05	0
35	6.92761e-05	0	0	0	0	0	0	6.92761e-05	0	0	0	0	0	0	0	0	0	0	0	0	0
36	0	0	0	0	0	0	0	0	0	0	6.92761e-05	0	0	0	0	0	6.92761e-05	0	0	0	0
37	0	0	0	0	0	0	0	0	0	0.000138552	0	0	0	0	0	0	0	0	0	0	0
38	0	0	0	0	0	0	0	0.000138552	0	0	0	0	0	0	0	0	0	0	0	0	0
39	0	0	0	0	0	6.92761e-05	0	0	0	0	0	0	6.92761e-05	0	0	0	0	0	6.92761e-05	0	0
40	0	6.92761e-05	0	0	0	0	0	0	0	0	6.92761e-05	0	0	0	0	0.000277104	0	0	0	0	0
41	0	0	6.92761e-05	0	0	0.000207828	6.92761e-05	0	0	6.92761e-05	0	0	0	6.92761e-05	0	6.92761e-05	0	0	0	6.92761e-05	0
42	0	0	0	6.92761e-05	0	0	0	0	6.92761e-05	0.000138552	0	6.92761e-05	0	0.000207828	0	0	0	0.000138552	0	6.92761e-05	0
43	0.000138552	0	0	0	0	0.000277104	0	6.92761e-05	0.000138552	6.92761e-05	0	0	0.00394874	6.92761e-05	0.000484932	0.000277104	6.92761e-05	0.000138552	0	0	0
44	0.000762037	6.92761e-05	0	0.0031867	0.000138552	0.000138552	0	0.000415656	0.000554209	0.000277104	6.92761e-05	0.000207828	0.000138552	6.92761e-05	0.000415656	0.000623485	0.000138552	0.000207828	0	0	0
45	0.000415656	0	0.00117769	0.000554209	0.00034638	0.000415656	0.0017319	0.000138552	6.92761e-05	0.000207828	6.92761e-05	0.000623485	0.000277104	0.000554209	0.000138552	0.0017319	0.00131625	6.92761e-05	0.000277104	0.0110149	0
46	0.00159335	0	0.00131625	0.000554209	6.92761e-05	0.00297887	6.92761e-05	0.00131625	0.00103914	0.000554209	0.000277104	0.00034638	0.000277104	0.00256321	0.000138552	0.00200901	0.000207828	0.01053	0.000138552	0.000415656	0
47	0.0014548	0	0.000623485	0.000969865	0.000138552	0.00117769	0	0.000138552	0.000623485	0.000900589	0.000138552	0.000762037	0.00138552	0.000207828	0.00159335	0.0160028	0.000969865	0.000484932	0	0.000484932	0
48	0.258469	0.000484932	0.0112227	0.0105992	0.0175961	0.0601316	0.00200901	0.0124697	0.0577762	0.00658123	0.0260478	0.00381018	0.158227	0.00228611	0.00256321	0.192449	0.0138552	0.0199515	0.000207828	0.00270177	0
49	0.0703845	0.0162799	0.0401801	0.038656	0.00110842	0.398476	0.00117769	0.00505715	0.00692761	0.00263249	0.0774506	0.0439903	0.00339453	0.0211292	0.00332525	0.0839626	0.0106685	0.0625563	0.000207828	0.00138552	0
50	0.0201593	0.000831313	0.597575	0.0490475	0.00117769	0.00415656	0.00207828	0.00651195	0.0254243	0.00775892	0.000623485	0.0864565	0.0017319	0.0207828	0.00332525	0.0263942	0.0335296	0.00900589	0	0.00103914	0
51	0.0114306	0.00034638	0.000277104	0.0014548	0.00602702	0.00235539	0.000138552	0.178524	0.0014548	0.257499	0.023831	0.000415656	0.000415656	0.0046415	0.00117769	0.00339453	0.0104607	0.397229	0.000277104	0.000554209	0
52	0.0350537	0.000969865	0.00727399	0.0320748	0.00623485	0.0455144	0.0164184	0.105646	0.0286803	0.198753	0.016072	0.0313821	0.016072	0.00865951	0.0330447	0.192934	0.0953239	0.0315899	0.00034638	0.00166263	0
53	0.116107	0.000831313	0.0309664	0.00928299	0.104399	0.0157949	0.00574991	0.0360928	0.0135088	0.0108763	0.0135088	0.0498095	0.000692761	0.0133703	0.00886734	0.273156	0.0520956	0.0351922	6.92761e-05	0.114375	0
54	0.0734326	0.00124697	0.00242466	0.00124697	0.0155871	0.00187045	0.00526498	0.11957	0.00235539	0.0407343	0.0110149	0.00484932	0.000623485	0.0252165	0.00311742	0.273156	0.0758573	0.171874	0.000138552	0.0748182	0
55	0.106685	0.00034638	0.000762037	0.00394874	0.026602	0.00166263	0.000623485	0.066505	0.000900589	0.0720471	0.0237617	0.00207828	0.000138552	0.00138552	0.000692761	0.00768964	0.0406651	0.507309	0.000277104	0.0417735	0
56	0.00436439	0.000554209	0.0678905	0.194943	0.0168341	0.0103221	0.0146865	0.00297887	0.0453065	0.0147558	0.00270177	0.0395566	0.00034638	0.146588	0.230481	0.0631105	0.0301351	0.00332525	0.000277104	0.0168341	6.92761e-05
57	0.116869	0.000138552	0.00630412	0.00748182	0.00706616	0.00284032	0.00242466	0.187184	0.0607551	0.262141	0.0833391	0.0360236	0.000138552	0.0450294	0.00762037	0.0158642	0.0190509	0.0425355	0.000484932	0.00200901	0
58	0.0166263	0.000692761	0.000831313	0.00235539	0.00484932	0.00117769	0.000484932	0.105923	0.00339453	0.349221	0.295532	0.00034638	0.000138552	0.00124697	0.00214756	0.00277104	0.00471077	0.111188	0	0.000415656	0
59	0.0457915	0.00235539	0.0894354	0.280291	0.00332525	0.0297887	0.0098372	0.0143401	0.105438	0.0227918	0.00339453	0.0171805	0.000484932	0.033876	0.092345	0.107378	0.0194666	0.0226533	0.00034638	0.00221683	0
60	0.00568064	0.000831313	0.0342224	0.0291652	0.0135088	0.00180118	0.0187045	0.0078282	0.163214	0.0456529	0.0188431	0.140838	0.000484932	0.271493	0.0898511	0.012539	0.0110842	0.00734326	0.000969865	0.0234153	0
61	0.0261171	0.000484932	0.0128161	0.00193973	0.075026	0.000831313	0.000484932	0.11867	0.0046415	0.364115	0.0307586	0.0105992	0	0.0017319	0.00103914	0.0446831	0.0122619	0.153031	0.000138552	0.00422584	0
62	0.0426741	0.00193973	0.00367163	0.00124697	0.00699688	0.0404572	0.00124697	0.0312435	0.000762037	0.167094	0.025355	0.00387946	0.00034638	0.000900589	0.00339453	0.128923	0.116869	0.269068	0.000138552	0.00166263	0
63	0.0408036	0.0162106	0.249809	0.065743	0.00166263	0.0655352	0.00166263	0.00249394	0.0249394	0.0210599	0.00152407	0.0816072	0.0133703	0.0259785	0.0503637	0.057222	0.0244545	0.0154486	0.00117769	0.000623485	0
64	0.0114998	0.000554209	0.0390717	0.0160028	0.0403879	0.00284032	0.025355	0.183097	0.0252858	0.114513	0.00152407	0.0160028	6.92761e-05	0.00290959	0.00616557	0.00401801	0.0804295	0.0261171	0	0.0200208	0
65	0.00727399	0.000484932	0.0031867	0.0649809	0.0926914	0.00748182	0.000484932	0.00180118	0.0014548	0.264981	0.00138552	0.00187045	0	0.00159335	0.000138552	0.0190509	0.0104607	0.0141323	0.000692761	0.00706616	0
66	0.0139938	0.00110842	0.236231	0.00595774	0.000623485	0.0116384	0.000415656	0.00180118	0.0825078	0.012054	0.00602702	0.00311742	0.000138552	0.00221683	0.0241773	0.0651195	0.00602702	0.00332525	0.00034638	0.000138552	0
67	0.169796	0	0.00401801	0.00623485	0.000415656	0.00353308	0.0114998	0.00207828	0.00699688	0.00159335	6.92761e-05	0.00547281	0	0.0232075	0.0855559	0.0136474	0.00484932	0.0785591	0.00034638	0.000415656	0
68	0.0804295	0	0.000484932	0.00152407	0.000484932	0.0017319	0.00034638	0.000138552	0.000692761	0.00221683	0.000277104	0.00200901	0	0.235262	0.00152407	0.00706616	0.00353308	0.00138552	0	0.000623485	0
69	0.000207828	0	0.000138552	0.00117769	6.92761e-05	0.000138552	0	0.000207828	0.000207828	0.235539	6.92761e-05	6.92761e-05	0	0.000207828	0.000554209	0.000415656	0.000138552	0.00034638	0	0	0
70	0.00034638	0	0	0.000277104	0	6.92761e-05	6.92761e-05	0	0.000969865	0.000969865	6.92761e-05	0.000831313	0	0.154347	0.0784898	0.000692761	0.000138552	0.000692761	0	6.92761e-05	0
71	0.0408729	0	0.00193973	0.0705923	0	6.92761e-05	0	0	0.000138552	0.00034638	0	0.0688604	6.92761e-05	0.000138552	0	0.000207828	0.000900589	0.000554209	0	0	0
72	0	0	0	0	0	6.92761e-05	0	0	6.92761e-05	0.0114998	0	6.92761e-05	0	0	0	6.92761e-05	0	0.000138552	0	0	0
73	6.92761e-05	0.000207828	0	0	0	0	0	6.92761e-05	0	6.92761e-05	0	0	0	0	6.92761e-05	6.92761e-05	0	0	0	0	0
74	0	0	0	0	0	0	0	0	0	0	6.92761e-05	0	0	0	0	6.92761e-05	6.92761e-05	6.92761e-05	0	6.92761e-05	0
75	0	6.92761e-05	0	0	0	0	0	0	0	0	0	6.92761e-05	0	0	0	6.92761e-05	6.92761e-05	0	0	0	0
76	0	0	6.92761e-05	6.92761e-05	0	0	0	6.92761e-05	0	0	0	0	0	0	0	0	0	0	0	6.92761e-05	0
77	6.92761e-05	0	0	0	0	0	0	0	0	6.92761e-05	0	0	0	0	0	0	0.000138552	0	0	0	0
78	0	0	6.92761e-05	0	0	0	0	0	6.92761e-05	0	0	0	0	0	0	0	0	6.92761e-05	0	0	0
79	0	0	0	0	0	0	0	0	0	6.92761e-05	0	0	0	0	0	0	6.92761e-05	0	0	0	0
80	0	0	0	0	0	0	0	0	0	6.92761e-05	0	0	0	0	0	0	0	0	0	0	0
81	0	0	0	0	0	0	0	0	0	0	0	0	0	0	6.92761e-05	0	0	0	0	0	0
82	0	0	0	0	0	0	0	0	0	0	0	0	0	0	0	6.92761e-05	0	0	0	0	0

## Sheet: SF1_H4
	A	C	D	E	F	G	H	I	K	L	M	N	P	Q	R	S	T	V	W	Y	X
19	0	0	6.92761e-05	0	0	0	0	0	0	0	0	0	0	0	0	0	0	0	0	0	0
20	0	0	0.000138552	6.92761e-05	0	0	0	0	0	0	6.92761e-05	0	0	0	0	0	0	0	0	0	0
21	0	0.000138552	6.92761e-05	6.92761e-05	0	0.000138552	6.92761e-05	0	0	0	0	0	0	6.92761e-05	0.000138552	0	0.000692761	0	0	0	0
22	0	0.00103914	0	6.92761e-05	0.000692761	0	0.000831313	0	0	0	0	0	0	0	0.000207828	6.92761e-05	0	0	0.000138552	0	0
23	0.000138552	6.92761e-05	0	0	0.000692761	0.00152407	0.000138552	0	0	6.92761e-05	0	0	0	6.92761e-05	0.000415656	0	0	6.92761e-05	0.000207828	0	0
24	0.0014548	0	0	0	0.000692761	0.000207828	0	0	0	0	0	0	0	6.92761e-05	6.92761e-05	0	0.000207828	0.000762037	6.92761e-05	0	0
25	0.000207828	0	6.92761e-05	6.92761e-05	6.92761e-05	0	0	6.92761e-05	0	0.00270177	0	0	0.000900589	0	0	0	6.92761e-05	0.000138552	0	0	0
26	0.000138552	0.000692761	0	0	0.00270177	0	6.92761e-05	0	0	0.000415656	0	0	0	0	0	6.92761e-05	0	6.92761e-05	0	0.000138552	0
27	0.000138552	0.000138552	0	0.000138552	0.000692761	6.92761e-05	0	0	0	0.00311742	0	0	0	0	0	6.92761e-05	6.92761e-05	6.92761e-05	0	0	0
28	0.167371	0.00207828	0	0	6.92761e-05	0.000207828	0.000138552	6.92761e-05	0	0.00103914	0	0	0.000277104	0	0.00034638	0.00034638	0.00547281	0.00187045	0	0.000831313	0
29	0.0802217	0.00110842	0	0	6.92761e-05	0.0935227	0.000138552	0	0	0.00284032	6.92761e-05	6.92761e-05	0.00034638	6.92761e-05	0.000623485	0.000900589	0.00152407	0	0	0	0
30	0.000554209	0.00277104	0.000762037	0.000138552	0.000138552	0.00131625	6.92761e-05	6.92761e-05	0.0216834	0.000762037	0	0.000277104	0	0.000138552	0.15407	0.000484932	6.92761e-05	6.92761e-05	0	0	0
31	0.000969865	0.000277104	6.92761e-05	6.92761e-05	0.000277104	0.000207828	0	0.000138552	0.000415656	0.00332525	0	0.0409422	0	0	0.00034638	0.135019	0.000900589	0.000138552	0.000692761	0.000207828	0
32	0.00034638	6.92761e-05	0	6.92761e-05	0.0358157	0.000277104	6.92761e-05	0.000138552	0.000415656	0.0690682	0.000207828	0.000969865	6.92761e-05	6.92761e-05	0.000554209	0.00110842	0.000484932	0.000831313	0	0.0742639	0
33	0.000554209	0.00034638	0.000207828	0.000207828	0.00117769	0.000138552	0.000138552	6.92761e-05	0.000762037	0.000831313	0.000623485	0.16744	6.92761e-05	6.92761e-05	0.000138552	0.000900589	0.0098372	0.000900589	0.000692761	0.000277104	0
34	0.0014548	0.000138552	0.000207828	0.000415656	0.000692761	0.000138552	0	0.000138552	0.175476	0.00166263	0.000138552	0.000900589	0	0.000138552	0.000484932	0.00263249	0.000692761	0.000415656	6.92761e-05	0.000623485	0
35	0.000415656	0.000969865	0.000554209	0.00110842	0.00284032	0.000484932	0.000692761	0.000969865	0.00152407	0.14645	0.0217527	0.00748182	0.043159	0.00367163	0.00200901	0.000900589	0.000623485	0.00277104	0.00166263	0.000207828	0
36	0.000900589	0.000138552	0.00228611	0.00180118	0	0.0115691	0.0231382	0.000484932	0.00187045	0.00193973	0	0.00609629	0.00311742	0.154278	0.000762037	0.0375476	0.00187045	0.000900589	0	0.00034638	0
37	0.011292	0.00166263	0.00415656	0.0414964	0.000277104	0.0111534	0.000692761	0.000207828	0.175199	0.000484932	0.000623485	0.00304815	6.92761e-05	0.00103914	0.00443367	0.00457222	0.00187045	0.00110842	0.000207828	0.000138552	0
38	0.00457222	6.92761e-05	0.000277104	0.0257014	0.00117769	0.00110842	0.00429512	0.000623485	0.0706616	0.00443367	0.000831313	0.0034638	0.000900589	0.00845168	0.178455	0.00671978	0.00290959	0.000831313	0.000138552	0.000484932	0
39	0.00803602	0.000623485	0.0708001	0.213855	0.00103914	0.00623485	0.00374091	0.000900589	0.00277104	0.00921372	0.000762037	0.0146865	0.0157257	0.00568064	0.00339453	0.0051957	0.00727399	0.00387946	0.000207828	0.000831313	0
40	0.0314513	0.000138552	0.00574991	0.016072	0.00110842	0.00498788	0.00110842	0.0017319	0.0478698	0.00207828	0.00353308	0.00394874	0.00117769	0.00325598	0.136335	0.0640804	0.0516107	0.00249394	0.000138552	0.000554209	0
41	0.0972636	0.000969865	0.00505715	0.00623485	0.00339453	0.0014548	0.00200901	0.00367163	0.00720471	0.0403879	0.00609629	0.0063734	0.0034638	0.00249394	0.00103914	0.0778663	0.11389	0.0083824	0.000138552	0.000762037	0
42	0.0307586	0.178317	0.00152407	0.00644267	0.00554209	0.0423277	0.00831313	0.0101836	0.00270177	0.0473848	0.00270177	0.00574991	0.00193973	0.00595774	0.0117769	0.0187045	0.0129546	0.00886734	0.00360236	0.00193973	0
43	0.0396259	0.00228611	0.00845168	0.111534	0.00450294	0.00678905	0.00332525	0.0341531	0.100312	0.0325598	0.0189816	0.0958781	0.05646	0.0235539	0.230412	0.0856945	0.0169034	0.0151715	0.000484932	0.00103914	0
44	0.166747	0.0153793	0.131832	0.135088	0.0237617	0.0141323	0.0414271	0.00374091	0.0223762	0.0515414	0.014063	0.0476619	0.00976793	0.0635954	0.00720471	0.128369	0.0618635	0.0144787	0.000138552	0.00360236	0
45	0.0225147	0.00117769	0.113543	0.0210599	0.0987184	0.0142016	0.00187045	0.0266713	0.0224454	0.222238	0.0230689	0.010045	0.00207828	0.00436439	0.00387946	0.0247316	0.133634	0.0295116	0.000623485	0.190024	0
46	0.0607551	0.00332525	0.00159335	0.031867	0.00339453	0.123104	0.00741254	0.0985106	0.0172497	0.105023	0.113266	0.0886041	0.00443367	0.0136474	0.0119848	0.0249394	0.0678213	0.194527	0.000207828	0.000692761	0
47	0.0420506	0.000138552	0.0678905	0.14929	0.00394874	0.0260478	0.00768964	0.00616557	0.193211	0.0132317	0.0131625	0.0388639	0.00429512	0.242466	0.0242466	0.0705923	0.0541739	0.0208521	0.000692761	0.00214756	0
48	0.26124	0.000900589	0.0412193	0.0685833	0.0412193	0.00803602	0.0200901	0.0109456	0.0365085	0.0308971	0.00727399	0.165154	0.000138552	0.0101836	0.0571528	0.0363007	0.0692068	0.100935	0.00311742	0.0133703	0
49	0.0141323	0.00117769	0.0155871	0.00796675	0.165016	0.0134396	0.00166263	0.168479	0.00360236	0.192657	0.164669	0.00616557	0.00034638	0.0183582	0.00574991	0.0162799	0.00900589	0.1416	0.00512643	0.0324212	0
50	0.00658123	0.00138552	0.00124697	0.00588847	0.0953239	0.00249394	0.000900589	0.0985106	0.0347766	0.178317	0.0367163	0.00408729	0.000484932	0.0137167	0.00394874	0.0217527	0.00436439	0.463942	0.000484932	0.0101143	0
51	0.0392103	0.00152407	0.184759	0.176169	0.00429512	0.0078282	0.0117077	0.0103221	0.0596467	0.00554209	0.00180118	0.0950468	0.000484932	0.15116	0.0408729	0.0829234	0.0795982	0.0101143	0.00893661	0.0128161	0
52	0.0636647	0.00103914	0.00561136	0.00893661	0.00284032	0.00581919	0.00457222	0.214479	0.00408729	0.0282646	0.0569449	0.00748182	0.00422584	0.0223762	0.00699688	0.0497402	0.359058	0.125182	0.00159335	0.011292	0
53	0.128022	0.00374091	0.00263249	0.026602	0.0513336	0.0865951	0.000484932	0.0665743	0.00187045	0.0811223	0.0142016	0.00242466	0	0.000900589	0.000138552	0.0144787	0.0230689	0.475719	0.000138552	0.00256321	0
54	0.00893661	0.0101836	0.268306	0.0460686	0.00290959	0.00581919	0.00103914	0.0078282	0.00304815	0.0272948	0.00166263	0.188362	6.92761e-05	0.00311742	0.00152407	0.396051	0.00394874	0.00450294	0.000138552	0	0
55	0.0661586	0.00221683	0.0133703	0.0295809	0.0480083	0.00367163	0.0338067	0.0126775	0.0399723	0.0326983	0.00221683	0.520263	0.000138552	0.0263249	0.0112227	0.0421198	0.0225147	0.0598545	0	0.0111534	0
56	0.0081053	0.00533426	0.000900589	0.0014548	0.0246623	0.000969865	0.00034638	0.204503	0.00339453	0.516661	0.0784898	0.0034638	6.92761e-05	0.00263249	0.000623485	0.00138552	0.0150329	0.0599931	0.000138552	0.000554209	0
57	0.0115691	0.000969865	0.00249394	0.0132317	0.00762037	0.0101836	0.00034638	0.034638	0.00207828	0.58282	0.118185	0.00193973	0.000207828	0.00235539	0.00270177	0.0122619	0.00976793	0.0757187	6.92761e-05	0.000692761	0
58	0.0207828	0.000207828	0.0101143	0.0197437	0.000762037	0.00478005	0.000554209	0.000623485	0.0177347	0.027849	0.000554209	0.00554209	6.92761e-05	0.00367163	0.00533426	0.0171805	0.00762037	0.00235539	0.000138552	6.92761e-05	0
59	0.00277104	0.00200901	0.00110842	0.0017319	0.000207828	0.000762037	0.000762037	0.0134396	0.0173883	0.00484932	0.00159335	0.00284032	6.92761e-05	0.00561136	0.00187045	0.00671978	0.00325598	0.0014548	0.000138552	0.00034638	0
60	0.00103914	0.00228611	0.000207828	0.000554209	0.000415656	0.00152407	0.000554209	0.00277104	0.000554209	0.01531	0.00193973	0.000623485	0	0.00166263	0.00103914	0.00166263	0.000484932	0.000623485	0	0	0
61	0.000831313	0	0.000207828	0.00124697	6.92761e-05	0.000277104	6.92761e-05	0.000969865	0.00110842	0.00408729	6.92761e-05	0.0014548	0.000138552	0.000623485	0.00034638	0.000900589	0.000554209	0.00110842	6.92761e-05	6.92761e-05	0
62	0.000415656	6.92761e-05	0.000484932	0.000762037	0	0	0	0.000207828	0.000484932	0.000554209	6.92761e-05	0.000207828	6.92761e-05	0.00124697	0.000554209	0.00263249	0.000623485	0.000277104	0.000138552	0.000138552	0
63	0.000277104	0.000207828	0	0.00034638	0	0.000277104	6.92761e-05	6.92761e-05	6.92761e-05	0.000277104	6.92761e-05	0.000277104	0	0.000207828	0.000277104	0.00124697	0.000554209	6.92761e-05	0	0	0
64	0.000138552	0	0	6.92761e-05	0.000138552	0	0	6.92761e-05	0	0.000484932	6.92761e-05	0	0	6.92761e-05	0	0.000484932	0	0	0	0	0
65	6.92761e-05	0	6.92761e-05	0.000138552	0	6.92761e-05	0	0	0.000138552	0	0	0	0	0	6.92761e-05	0.000138552	0	0	0	0	0
66	0	0	6.92761e-05	0	6.92761e-05	0	0	6.92761e-05	0	0.000138552	0	0.000138552	0	0	0	0	0	0	0	0	0
67	0	0	0	0	0.000138552	0	0	0	0	0	6.92761e-05	0	0	0	0	0	0	0	0	0	0
68	0	0	0	0	0	0	0	6.92761e-05	6.92761e-05	0	0	0	0	0	6.92761e-05	0	0	0	0	0	0
69	0	0	0	0	0	0	0	0	6.92761e-05	6.92761e-05	0	6.92761e-05	0	0	0	0	0	0	0	0	0
70	0	0	0	6.92761e-05	0	0	0	0	0	0	0	0	0	0	0	0	0	0	0	0	0
71	0	0	0	0	0	0	0	0	0	0	0	0	0	0	0	6.92761e-05	0	0	0	0	0
72	6.92761e-05	0	0	0	0	0	0	0	0	0	0	0	0	0	0	0	0	0	0	0	0

## Sheet: SF1_H5
	A	C	D	E	F	G	H	I	K	L	M	N	P	Q	R	S	T	V	W	Y	X
25	0	0	0	0	0	0	0	0	0	0	0	0	0	0	0	6.92761e-05	0	0	0	0	0
26	0	0	0	0	0	0	0	0	0	0	0	0	0	0.000138552	0	0	0	0	0	0	0
27	0	0	0	0	0	0	0	0	0	6.92761e-05	0	0	0	0	0	6.92761e-05	0	0	0	0	0
28	0	0	0	0	0	0	0	0	0	6.92761e-05	0	0	0	0	0	0	0	0	0	0	0
29	0	0	0	6.92761e-05	0	0	0	0	0	0	0	0	0	0	0	0	0	0	0	0	0
30	0	0	0	0	0	0	0	0	0	0	0	6.92761e-05	0	0	0	0	0	0	0	0	0
31	0	0	0	0	0	0	0	0	0	6.92761e-05	0	0	0	0.000138552	0	0	0	0	0	0	0
32	0	0	0	0	0	0	0	0	6.92761e-05	6.92761e-05	0	0	0	0	0	6.92761e-05	0	6.92761e-05	0	0	0
33	6.92761e-05	0	0	0.000138552	0	0	0	0	6.92761e-05	0	0	6.92761e-05	0	0	0	6.92761e-05	0	6.92761e-05	0	0	0
34	0.000207828	0	0.000138552	0.000484932	6.92761e-05	0	0	0	6.92761e-05	0	0	0.000277104	0	0	0	6.92761e-05	6.92761e-05	6.92761e-05	0	0	0
35	0	0	0	0	0	0.000277104	6.92761e-05	0	0	0.000623485	0	0.000138552	0	0	0	6.92761e-05	0	0.00034638	0	0	0
36	0.000277104	0	0	0	0	0	0	6.92761e-05	0.000138552	0.000623485	6.92761e-05	0	0	0	0	6.92761e-05	0.00034638	0	0	0	0
37	6.92761e-05	6.92761e-05	0	0.000207828	0	6.92761e-05	0	6.92761e-05	0	0.000484932	0	6.92761e-05	0	0.00034638	0	6.92761e-05	0.000277104	6.92761e-05	0	0	0
38	0.000415656	0	0.000138552	0.000138552	0	0	6.92761e-05	6.92761e-05	0.000484932	6.92761e-05	0	0	0	6.92761e-05	0	0	0.000207828	0.000138552	0	6.92761e-05	0
39	0	0	0	6.92761e-05	0.000484932	6.92761e-05	0	0.000207828	0	0.000623485	0	0	0	0	6.92761e-05	0.000138552	0.00034638	0.000138552	0	0	0
40	0.000138552	0	6.92761e-05	6.92761e-05	0	6.92761e-05	6.92761e-05	0.000207828	6.92761e-05	0.00131625	6.92761e-05	0.000138552	0	6.92761e-05	6.92761e-05	0	6.92761e-05	6.92761e-05	0	0	0
41	0.000207828	0	0.000138552	0.000138552	0	0	0	6.92761e-05	0.000554209	0.000277104	0	0.000277104	6.92761e-05	0.000277104	6.92761e-05	0.000138552	6.92761e-05	0.000415656	0	6.92761e-05	0
42	0.000277104	0	0	6.92761e-05	0	0.000207828	6.92761e-05	0	6.92761e-05	0.000207828	0.000138552	0.000138552	6.92761e-05	0.000207828	0.000484932	0.000554209	0.000415656	0.000415656	0	0	0
43	0.000415656	0.000207828	6.92761e-05	0.000138552	0.000207828	6.92761e-05	6.92761e-05	0.000415656	6.92761e-05	0.000762037	6.92761e-05	6.92761e-05	6.92761e-05	0.000207828	0	0	0.00034638	0.000623485	0	0.000207828	0
44	0.0527884	0	0.0228611	0.065743	0.000831313	0.00166263	0.000277104	0.00623485	0.0628334	0.0098372	0.00768964	0.00526498	0.26311	0.00408729	0.00671978	0.021822	0.00914444	0.00505715	0.000623485	6.92761e-05	0
45	0.0280568	0.000138552	0.066505	0.274402	0.000415656	0.00713543	0.00166263	0.000207828	0.0117077	0.00103914	6.92761e-05	0.00554209	0.0172497	0.0705923	0.0179425	0.0424662	0.00498788	0.000623485	6.92761e-05	0.000415656	0
46	0.247038	6.92761e-05	0.000415656	0.0124697	0.000484932	0.000138552	0.00547281	0.0106685	0.0259785	0.00623485	0.00498788	0.142085	0.000138552	0.00187045	0.00207828	0.0216834	0.0604087	0.0117077	0.000207828	0.000623485	0
47	0.0116384	6.92761e-05	0.0404572	0.0760651	0.0122619	0.00949082	0.00533426	0.0458608	0.0945618	0.237963	0.0046415	0.00263249	0.0338067	0.0375476	0.0608244	0.0198822	0.0271562	0.0128161	0.00152407	0.000277104	0
48	0.0518878	0	0.0647731	0.20866	0.00034638	0.0250779	0.0466921	0.00893661	0.0642882	0.00450294	0.00110842	0.0656737	0.00997575	0.0326983	0.0532733	0.0518185	0.0473156	0.0217527	0	0.000207828	0
49	0.124351	0.000484932	0.0171112	0.00353308	0.00103914	0.00457222	0.0408036	0.0354693	0.0997575	0.057222	0.0135088	0.0388639	6.92761e-05	0.00450294	0.01053	0.173952	0.039903	0.0984413	0.00311742	0.00152407	0
50	0.00928299	0	0.000692761	0.000554209	0.00644267	6.92761e-05	0	0.00921372	0.00034638	0.140076	0.000900589	0.000623485	0.000277104	0.000969865	0.000762037	0.00159335	0.00540353	0.00249394	0.580672	0	0
51	0.0678905	0	0.0510565	0.177901	0.00117769	0.0114998	0.0102529	0.00540353	0.12442	0.00581919	0.00581919	0.0107378	0.000623485	0.0395566	0.0949082	0.0245237	0.0395566	0.0046415	0.0753724	0.000692761	0
52	0.0541739	6.92761e-05	0.254382	0.0627641	0.0137859	0.0017319	0.0461379	0.00547281	0.0101143	0.0573606	0.0638725	0.0109456	0.00325598	0.0256321	0.0169726	0.0119848	0.0239002	0.0241773	0.000138552	0.000762037	0
53	0.196883	0.000138552	0.000277104	0.000277104	0.00284032	0.000207828	0.000138552	0.0493938	6.92761e-05	0.0674056	0.00034638	0.000692761	0.000138552	0.00166263	0.000138552	0.0202979	0.000762037	0.0136474	0.0139245	0	0
54	0.00685833	0	0.00124697	0.0046415	6.92761e-05	0.00803602	0.0182889	0.000623485	0.00263249	0.0147558	0.000415656	0.0306893	0	0.245445	0.00214756	0.0204364	0.000692761	0.000762037	0.000415656	6.92761e-05	0
55	0.0155178	0	0.00103914	0.0108071	0.000138552	0.00034638	0.00221683	0.00533426	0.0496709	0.0220991	0.000762037	0.00879806	0.000138552	0.115068	0.0824385	0.0124004	0.00277104	0.00159335	0.000138552	0.000484932	0
56	0.00367163	0	0.00228611	0.101836	0.000415656	0.000277104	0.000277104	0.00796675	0.00353308	0.00859023	0.00214756	0.00263249	0	0.0103914	0.00471077	0.0118462	0.0277797	0.0078282	0.000415656	0.000207828	0
57	0.041912	0.000138552	0.027849	0.0135088	0.00284032	0.000623485	6.92761e-05	0.00131625	0.0111534	0.000138552	0.000138552	0.000900589	0	0	0.000900589	0.0017319	0.000484932	0.00193973	0	0.00131625	0
58	0.000138552	0	0.00034638	6.92761e-05	6.92761e-05	0	0	6.92761e-05	0.000277104	0.000138552	6.92761e-05	0	6.92761e-05	6.92761e-05	6.92761e-05	6.92761e-05	0.000484932	0	6.92761e-05	0	0
59	0	0	0	0.000138552	0	0	0	6.92761e-05	0.000207828	0.000138552	6.92761e-05	6.92761e-05	0	0.000138552	6.92761e-05	0.000207828	0.000138552	6.92761e-05	0	0	0
60	6.92761e-05	0	0	6.92761e-05	0	0	0	0.00034638	0	0	0	0.000207828	0	6.92761e-05	0	0.000138552	0.000207828	0.000138552	0	0	0
61	0.000138552	6.92761e-05	0	0	0	0	0	6.92761e-05	6.92761e-05	0	6.92761e-05	6.92761e-05	0	0	0	6.92761e-05	0.000207828	6.92761e-05	0	6.92761e-05	0
62	0	0	0	6.92761e-05	0	0	0	6.92761e-05	0	6.92761e-05	0	0.000415656	0	0	6.92761e-05	0.000138552	0	0	0	0	0
63	0	0	6.92761e-05	6.92761e-05	6.92761e-05	0	0	0	0	6.92761e-05	0	0.000138552	0	0.000138552	0	0	6.92761e-05	0	0	0	0
64	0	0	0	0	0	0	0	0	0	0.000138552	0	0	0	0	0	0	0	0.000138552	0	0	0
75	0	0	0	0	0	0	0	0	0	0	0	0	0	0	0	0	6.92761e-05	0	0	0	0
76	0	0	0	0	0	0	0	0	0	0	0	0	0	0	0	6.92761e-05	0	0	0	0	0
77	0	6.92761e-05	0	0	0	0	0	0	0	0	0	0	0	0	0	0	0	0	0	0	0

## Sheet: SF1_H6
	A	C	D	E	F	G	H	I	K	L	M	N	P	Q	R	S	T	V	W	Y	X
30	0	0	0.000207828	0	0	0	0	0	0	0	0	0	0	0	0	0	0	6.92761e-05	0	0	0
31	0	0	0	0	0.000207828	0	0	0	0	0	0	0	0.000277104	0.000138552	6.92761e-05	0	0	0	0	0	0
32	6.92761e-05	0.000207828	0	0	0.000623485	6.92761e-05	0	6.92761e-05	0	0.000554209	0	0.000138552	0.000692761	0	6.92761e-05	0.00034638	6.92761e-05	0.000207828	0	0	0
33	0.000831313	0	0	0.000277104	0.000900589	0	0	0.000277104	0.000692761	0	0	0.000138552	0	0.000138552	0	6.92761e-05	0	0	0	0	0
34	0.0014548	6.92761e-05	0	0.000831313	0.000207828	6.92761e-05	0.000415656	0.000138552	0.000415656	6.92761e-05	0.000138552	0	0.000138552	6.92761e-05	0.000415656	0.000554209	0.00166263	0.000277104	0	0.000484932	0
35	0.0394874	0.000138552	0.00277104	0.0176654	0.00110842	0.0112227	0.00242466	0.00595774	0.0257014	0.0046415	0.00332525	0.00408729	0.00969865	0.00311742	0.0124004	0.124143	0.0759958	0.0295116	0	0	0
36	0.0207828	0	0.0279183	0.0312435	0.00207828	0.0155871	0.00193973	0.00103914	0.00498788	0.00304815	0.000277104	0.0158642	0.00443367	0.00415656	0.00768964	0.142154	0.0966401	0.00387946	0.000138552	6.92761e-05	0
37	0.0105992	6.92761e-05	0.0550745	0.229927	0.000415656	0.00221683	0.011292	0.00256321	0.00852096	0.00450294	0.00249394	0.024593	0.00131625	0.0124697	0.0130239	0.00484932	0.0117769	0.00692761	0.000138552	0.00131625	0
38	0.00554209	0.000277104	0.00249394	0.012054	0.0017319	0.00547281	0.000277104	0.00907516	0.0049186	0.0182889	0.000692761	0.000554209	0.00124697	0.270523	0.0415656	0.00976793	0.0270177	0.0121233	0.00103914	6.92761e-05	0
39	0.115068	0.000554209	0.00408729	0.0103221	0.00193973	0.00436439	0.0215449	0.00574991	0.00762037	0.10045	0.00131625	0.00796675	0.0235539	0.0197437	0.0394874	0.0421198	0.0639418	0.0297887	0.000138552	0.00249394	0
40	0.0309664	0.00727399	0.00914444	0.0307586	0.0031867	0.0408729	0.187807	0.00166263	0.0103914	0.00969865	0.0150329	0.0482161	0.0142709	0.031105	0.101767	0.0264635	0.0355386	0.00547281	0.00422584	0.0049186	0
41	0.282577	0.00471077	0.00180118	0.0103914	0.00436439	0.128715	0.0157257	0.0136474	0.0134396	0.0483547	0.0158642	0.0284032	0.00124697	0.0275719	0.0151715	0.115275	0.120333	0.0556287	0.00277104	0.00768964	0
42	0.356772	0.0974714	0.000415656	0.00221683	0.0211985	0.0153793	0.000554209	0.0327676	0.0014548	0.0715622	0.00159335	0.00228611	0.0239695	0.00976793	0.00270177	0.22875	0.0475927	0.0492553	0.000415656	0.000692761	0
43	0.0788362	0.00450294	0.0066505	0.0171805	0.00339453	0.0194666	0.00159335	0.011292	0.0297194	0.020575	0.0170419	0.0236231	0.00353308	0.0308971	0.023831	0.229027	0.381988	0.0712851	0.00166263	0.00297887	0
44	0.0189124	0.000900589	0.0189816	0.124143	0.00228611	0.0416349	0.0635262	0.0115691	0.0741254	0.0633183	0.216765	0.0131625	0.000554209	0.063734	0.122549	0.0720471	0.0299965	0.0246623	0.0128853	0.00381018	0
45	0.0626948	0.000554209	0.000277104	0.00110842	0.0269484	0.000484932	0.00124697	0.124489	0.0123311	0.670869	0.00574991	0.000831313	0.000138552	0.0103914	0.00374091	0.00332525	0.0066505	0.0350537	0.00242466	0.0113613	0
46	0.0081053	0.0113613	0.00263249	0.00706616	0.0226533	0.000623485	0.00443367	0.0728091	0.00117769	0.616141	0.0759958	0.000969865	6.92761e-05	0.00332525	0.00893661	0.00290959	0.01053	0.125667	0.00498788	0.000554209	0
47	0.0153793	0.0014548	0.278074	0.0783512	0.00207828	0.0328369	0.0902667	0.00235539	0.119224	0.0187045	0.000831313	0.0160028	0.000138552	0.142085	0.142986	0.0189124	0.00574991	0.00422584	0.000484932	0.0105992	0
48	0.0543817	0.0563214	0.0124697	0.0166955	0.00159335	0.0196744	0.0367163	0.0363699	0.0105992	0.0470384	0.00429512	0.0161413	6.92761e-05	0.0211292	0.0212678	0.140977	0.349428	0.131001	0.000277104	0.00415656	0
49	0.0380326	0.00505715	0.00034638	0.0129546	0.0182889	0.000207828	0.000277104	0.130724	0.000623485	0.343886	0.0365085	0.000554209	0	0.000484932	6.92761e-05	0.00436439	0.0181503	0.339938	0.000415656	0.0287496	0
50	0.00436439	0.000623485	0.143332	0.695324	0.0014548	0.0150329	0.00200901	0.00242466	0.00734326	0.00457222	0.00256321	0.0191202	0.000138552	0.0473848	0.0153793	0.00284032	0.00311742	0.0119155	0.000554209	0.000138552	0
51	0.0485625	0.00290959	0.141877	0.275303	0.00152407	0.00547281	0.0154486	0.00692761	0.0766193	0.0259092	0.00561136	0.0438517	0.000484932	0.0692068	0.096363	0.0769657	0.0680984	0.00422584	0.00152407	0.00284032	0
52	0.0456529	0.000138552	0.000900589	0.00325598	0.176238	0.192865	0.00852096	0.123242	0.0174576	0.121926	0.0231382	0.00450294	6.92761e-05	0.0083824	0.00263249	0.0638725	0.0249394	0.0640111	0.00034638	0.0734326	0
53	0.439072	0.00103914	0.000900589	0.00969865	0.0211292	0.0501559	0.00034638	0.0888812	0.00117769	0.070523	0.041912	0.00138552	0.00200901	0.000554209	0.000831313	0.0811223	0.0671285	0.059716	0.000623485	6.92761e-05	0
54	0.0494631	0.0046415	0.0344995	0.0182889	0.271839	0.0441289	0.085071	0.00408729	0.0171112	0.147904	0.0157257	0.0301351	0.00568064	0.0277104	0.0567371	0.0565293	0.0370627	0.0195359	0.00408729	0.00242466	0
55	0.0666436	0.00034638	0.00381018	0.0142709	0.00692761	0.00865951	0.0509179	0.033114	0.0814687	0.131694	0.0281954	0.0478005	0.00221683	0.0444752	0.0283339	0.0320748	0.0478698	0.204572	0.000277104	0.0325598	0
56	0.0312435	6.92761e-05	0	0.00290959	0.00166263	0.000969865	0.000762037	0.0780741	0.00117769	0.352962	0.0414271	0.000969865	0	0.00221683	0.034638	0.00478005	0.014063	0.0948389	0.00034638	0.00256321	0
57	0.346311	0.000207828	0.00110842	0.000831313	0.0127468	0.101074	0.00034638	0.00277104	0.000554209	0.0409422	0.00214756	0.0014548	6.92761e-05	0.000415656	0.000138552	0.0726013	0.0119155	0.0104607	0	0	0
58	0.0349151	0.0031867	0.237825	0.0292345	0.0128853	0.00284032	0.00554209	0.000692761	0.0205057	0.0488396	0.0155178	0.0270869	0.00478005	0.0662972	0.0270177	0.032629	0.00831313	0.0014548	0.00103914	0.00394874	0
59	0.0543817	0.000277104	0.00152407	0.000623485	0.000415656	0.0272255	0.00221683	0.00124697	0.0098372	0.00478005	0.00152407	0.114167	0	0.00762037	0.0211985	0.0083824	0.00200901	0.00200901	0	0.000484932	0
60	0	6.92761e-05	0	0.000415656	6.92761e-05	0.000138552	0.000138552	0.000831313	6.92761e-05	0.0108071	0.0305507	6.92761e-05	0	0.000415656	0	0.000900589	0.00034638	0.00699688	6.92761e-05	0	0
61	0.000554209	0.000554209	6.92761e-05	0.00124697	0.000277104	0.000277104	6.92761e-05	0.000623485	0.0111534	0.00117769	0.00221683	0.000138552	0.00159335	0.000415656	0.0226533	0.00152407	0.00131625	0.000484932	0.000415656	0.000207828	0
62	0.00103914	0	0.000554209	0.000138552	0	6.92761e-05	0.00789747	0.00034638	0.0123311	0.00561136	0	0.000554209	0	0.00207828	0.00741254	0.000415656	0.00103914	0.000484932	0	0.000207828	0
63	0.000207828	0	0.000138552	0.00034638	6.92761e-05	0.000277104	0.000207828	0.000138552	0.000415656	0.000207828	0	0.00034638	0	0.000207828	6.92761e-05	0.000138552	0.00284032	0.000138552	0	0	0
64	6.92761e-05	0	0	0	0.000138552	6.92761e-05	0	0.000207828	0.000277104	0	0	0	0	0	6.92761e-05	0	0	6.92761e-05	0	6.92761e-05	0
65	0	0	0	0	0	0.000138552	0	0.000138552	0	0	0	6.92761e-05	0	6.92761e-05	0.000138552	6.92761e-05	6.92761e-05	0	0	6.92761e-05	0
66	0	0	0.000277104	0	0	6.92761e-05	0	6.92761e-05	0	6.92761e-05	0	6.92761e-05	0	0	0	0	0	6.92761e-05	0	0	0
67	0	0	0	0	0	0	0	0	0	6.92761e-05	0	6.92761e-05	0	6.92761e-05	6.92761e-05	0	0	0	0	6.92761e-05	0
68	0	0	0	0	0	0	0	0	0	6.92761e-05	0	0	0	0	0	0	0	0	0	0	0
69	0	0	0	0	0	0	6.92761e-05	0	0	0	0	0	0	0	0	0	0	0	0	0	0
70	0	0	0	0	0	0	0	0	0	0	0	0	0	0	0	6.92761e-05	0	0	0	0	0
71	0	0	0	0	0	0	0	0	0	0	0	0	0	0	0	0	0	6.92761e-05	0	0	0
72	0	0	0	0	0	0	0	0	0	6.92761e-05	0	0	0	0	0	0	0	0	0	0	0
73	0	0	0	0	0	0	0	0	0	0	0	0	0	0	0	0	0	0	0	6.92761e-05	0
74	0	6.92761e-05	0	0	0	0	0	0	0	0	0	0	0	0	0	0	0	0	0	0	0
75	0	0	0	0	0	0	0	0	0	0	0	0	0	0	0	0	0	0	0	6.92761e-05	0
76	0	0	0	0	0	0	0	0	0	0	0	0	0	0	0	0	6.92761e-05	0	0	0	0
77	0	0	0	0	0	0	0	0	0	0	0	0	0	0	0	0	0	6.92761e-05	0	0	0
78	0	0	0	0	0	0	0	0	0	6.92761e-05	0	0	0	0	0	0	0	0	0	0	0
79	0	0	0	0	0	0	0	0	0	6.92761e-05	0	0	0	0	0	0	0	0	0	0	0
80	0	0	0	0	0	0	0	0	0	0	0	0	0	0	6.92761e-05	0	0	0	0	0	0

## Sheet: SF1_S1
	A	C	D	E	F	G	H	I	K	L	M	N	P	Q	R	S	T	V	W	Y	X
30	0	0	0	0	6.92761e-05	0	0	0	0	0	0	0	0	0	0	0	0	0	0	0	0
31	0	0	0	0	0	0	0	0	0	0	0	6.92761e-05	0	0	0	0	0	0	0	0	0
32	0	0	0	0	0	0	0	0	0	6.92761e-05	0	0	0	0	0	0	0	0	0	0	0
33	0	0	0	0	0	0	0	0	0	0	0	0	0	0	0	6.92761e-05	0	0	0	0	0
44	0	0	0	0	0	0	0	0	0	6.92761e-05	0	0	0	0	0	0	0	6.92761e-05	0	0	0
45	0.000623485	6.92761e-05	0.000415656	0.000484932	0	0	0.00034638	0.000277104	0.000138552	6.92761e-05	0.000277104	0.000692761	0	0.00595774	0.000415656	0.00159335	6.92761e-05	6.92761e-05	0.000138552	0.000554209	0
46	0.0845168	6.92761e-05	0.0804295	0.00124697	0.00152407	0.0166955	0.0128853	0.00886734	0.00166263	0.0144094	0.00103914	0.00110842	0.000138552	0.0633183	0.00131625	0.00651195	0.045168	0.0142016	0	0.000138552	0
47	0.0191202	0.000900589	0.0317977	0.0184967	0.00886734	0.00381018	0.0462071	0.107516	0.00755109	0.0128853	0.00221683	0.0559751	0.00547281	0.0408036	0.107239	0.121787	0.0917215	0.0666436	0.000138552	0.00131625	0
48	0.0314513	0.000554209	0.00110842	0.00651195	0.154901	0.00540353	0.00242466	0.0997575	0.00367163	0.0958781	0.0517492	0.00720471	0.00124697	0.0432283	0.00381018	0.0614479	0.0209906	0.27461	0.000415656	0.03062	0
49	0.0260478	0.00221683	0.045168	0.0356772	0.00533426	0.0279183	0.00394874	0.0248008	0.0674056	0.0786976	0.00166263	0.0620021	0.000692761	0.0456529	0.0578455	0.243782	0.121926	0.0334603	0.000207828	0.0493246	0
50	0.0432283	0.00034638	0.0177347	0.0974714	0.0798753	0.0396259	0.00277104	0.216211	0.0223069	0.109941	0.0744025	0.00367163	6.92761e-05	0.0149636	0.00360236	0.00671978	0.0509872	0.16654	0.000207828	0.0135781	0
51	0.031105	0.000762037	0.0113613	0.0252858	0.00471077	0.00671978	0.0129546	0.0149636	0.0186353	0.0126082	0.0284725	0.146865	0.10523	0.0324905	0.0277797	0.124489	0.124143	0.170627	6.92761e-05	0.0294423	0
52	0.0636647	0.000762037	0.00796675	0.023831	0.000554209	0.000900589	0.00976793	0.00117769	0.0275026	0.010045	0.0031867	0.00796675	0.00207828	0.0189816	0.00845168	0.0815379	0.0653966	0.00921372	0	0.00242466	0
53	0	0.000692761	0	0.000484932	0	0	0	0	0	0.000138552	0	0	0	0	0	0.000138552	6.92761e-05	6.92761e-05	0	0	0
54	6.92761e-05	0	0	0	0	0	0	0	0	0	0.000138552	0	0	0	0	0	0	0	0	6.92761e-05	0
55	0	0	0	0	0	0	0	0	0	6.92761e-05	0	0	0	0	0	0	0	0	0	0	0

## Sheet: SF1_S2
	A	C	D	E	F	G	H	I	K	L	M	N	P	Q	R	S	T	V	W	Y	X
44	0	0	0	6.92761e-05	6.92761e-05	0	0	0	0	0	0	0	0	0	0	0	0	0	0	0	0
45	0	0	0	0	6.92761e-05	0	0	0	0	0	0	0	0	0	0	6.92761e-05	0	0	0	0	0
46	0	0	0	0	0	0	0	6.92761e-05	6.92761e-05	6.92761e-05	0	0	0	6.92761e-05	0	6.92761e-05	0	0.000277104	0	0	0
47	0.000138552	0.000138552	0	0	0	6.92761e-05	0	0.000138552	0	0.000415656	6.92761e-05	0	0	0	0	0.000415656	0.000207828	6.92761e-05	0	0	0
48	0.0447523	0.000138552	0.000969865	0.00187045	0.00325598	0.000415656	0.000415656	0.429373	0.00193973	0.248978	0.0458608	0.00034638	6.92761e-05	0.00623485	0.000138552	0.00235539	0.0152407	0.147558	0.000277104	0.000207828	0
49	0.259855	0	0.0718393	0.054451	0.00187045	0.012539	0.0308971	0.0621406	0.0197437	0.0146865	0.0473156	0.0239695	0	0.131278	0.00478005	0.014548	0.0066505	0.212054	0.000692761	0.00131625	0
50	0.0705923	0.000138552	0.000623485	0.0034638	0.0304815	0.00290959	0.000484932	0.117354	0.00166263	0.582404	0.0459993	0.000762037	0	0.00235539	0.000554209	0.00547281	0.0170419	0.0502944	0.0101836	0.0325598	0
51	0.0741947	0.000831313	0.0561136	0.318878	0.00332525	0.071008	0.0046415	0.00374091	0.0783512	0.0168341	0.00644267	0.00865951	0.000207828	0.051957	0.0212678	0.174368	0.0700381	0.0105992	0.000484932	0.00381018	0
52	0.11479	0.000623485	0.000207828	0.00429512	0.011292	0.0563907	0.00207828	0.144233	0.00478005	0.0672671	0.00796675	0.000554209	0.00034638	0.00249394	0.00762037	0.0487703	0.024593	0.475303	0.000207828	0.00117769	0
53	0.159681	0.00713543	0.0475234	0.0103914	0.0839626	0.00221683	0.0604087	0.0555594	0.0399723	0.0530655	0.0403187	0.00471077	0.000484932	0.0951853	0.0226533	0.0650502	0.0426741	0.0525805	0.0156564	0.11389	0
54	0.0473156	0.00263249	0.0046415	0.00429512	0.0142016	0.000692761	0.0130239	0.0333218	0.113059	0.046415	0.0203672	0.0171805	0.0139938	0.0122619	0.243228	0.0562522	0.0313128	0.278628	0.00394874	0.00284032	0
55	0.00270177	0.000623485	0.000692761	0.047939	0.0786283	0.00401801	0.00159335	0.143471	0.00478005	0.288812	0.0514721	0.00277104	0.000969865	0.0236231	0.0217527	0.00540353	0.00505715	0.0922064	0.00997575	0.00152407	0
56	0.000831313	6.92761e-05	0.0766886	0.0103221	6.92761e-05	0.00367163	0.00110842	0.0049186	0.0390024	0.00242466	0.00034638	0.0471077	0.0985798	0.00235539	0.0152407	0.19328	0.00443367	0.000554209	0.000207828	0.00034638	0
57	6.92761e-05	0	0.000138552	0.000138552	0.000415656	0	0	0	0	0	0	6.92761e-05	0	0.000484932	0	0	0.000138552	6.92761e-05	0	6.92761e-05	0
58	0	0	0	0	0	0	0	0	0	6.92761e-05	0	0	0	6.92761e-05	0.00034638	0	0	0	0	0	0
59	0	0	0	0	0	0	0	0	0	0	0	0	0	0	0	6.92761e-05	0	0	0	0	0

## Sheet: SF1_S3
	A	C	D	E	F	G	H	I	K	L	M	N	P	Q	R	S	T	V	W	Y	X
45	0	0	0	0	0.000138552	0.000277104	0	0.000277104	0	0.000277104	0	0	0.000138552	0	0	0.000900589	6.92761e-05	0	0	0	0
46	6.92761e-05	0	0	6.92761e-05	0.000207828	0.000207828	0	0.000762037	0.000207828	0.000623485	0.000277104	6.92761e-05	0	6.92761e-05	0.00034638	0.000692761	0.0014548	6.92761e-05	0.000138552	6.92761e-05	0
47	0.00436439	0.000277104	0.00256321	0.00214756	0.00110842	0.00748182	0.036647	0.00658123	0.00484932	0.00214756	0.00138552	0.0193973	0.00353308	0.000831313	0.00187045	0.00879806	0.0170419	0.0046415	6.92761e-05	0.00124697	0
48	0.0357464	0.00671978	0.000762037	0.00159335	0.128576	0.017319	0.0095601	0.0558365	0.0137859	0.225216	0.0675442	0.0017319	6.92761e-05	0.00574991	0.0105992	0.0239002	0.0516799	0.0347766	0	0.109595	0
49	0.0240388	0.00263249	0.00311742	0.00381018	0.0135781	0.00436439	0.0529269	0.0694146	0.180603	0.0290959	0.00200901	0.0809837	0.000415656	0.0151715	0.120194	0.129754	0.181711	0.035885	0.00131625	0.00768964	0
50	0.0108071	0.0962937	0.00207828	0.00297887	0.483685	0.00256321	0.000900589	0.0342917	0.0344995	0.0818843	0.0214063	0.0416349	0.000900589	0.0211292	0.00270177	0.0139938	0.0268791	0.0485625	0	0.0357464	0
51	0.0485625	0.00602702	0.0169726	0.0134396	0.0804988	0.0191202	0.019328	0.00692761	0.0177347	0.00443367	0.00817458	0.0400416	0.00187045	0.01053	0.0143401	0.140215	0.104468	0.0220298	0.00034638	0.0212678	0
52	0.124073	0.00034638	0.000415656	0.000623485	0.0769657	0.000484932	0.000692761	0.04593	0.000207828	0.0250087	0.0182196	0.00290959	0.000831313	0.0101143	0.000207828	0.00644267	0.0297194	0.0872878	0.00422584	0.00110842	0
53	0.00270177	0.00138552	0.000969865	0.00942154	0.0838933	0.0246623	0.00907516	0.00436439	0.00394874	0.0110149	0.000415656	0.00290959	0.000969865	0.033876	0.0130239	0.0493246	0.00727399	0.0197437	0.000207828	0.0222376	0
54	0.00207828	0.000207828	0.00270177	0.00110842	0.0252858	0.000762037	0.000415656	0.00727399	0.00159335	0.00394874	0.0215449	0.000554209	0.0195359	0.0880499	0.00228611	0.0155178	0.00429512	0.00131625	0.000138552	0.00152407	0
55	6.92761e-05	0	0.000138552	0.000692761	0.000415656	0.00034638	0.0014548	0.000277104	0.0468999	0.00117769	0.000484932	0.00387946	0.000623485	0.00235539	0.0452373	0.00180118	0.000554209	0.000415656	0.000900589	0.000554209	0
56	0.000415656	0	6.92761e-05	0.000138552	0.000623485	6.92761e-05	6.92761e-05	0	0	0.000554209	0	0.000207828	0.00415656	0.000207828	0	0.000900589	0.000623485	0.00124697	0	0	0
57	0	0	0	0	0	0	0	0	0	0.000138552	0	0.00117769	0	0	0	6.92761e-05	6.92761e-05	0	0	0	0

## Sheet: SF1_S4
	A	C	D	E	F	G	H	I	K	L	M	N	P	Q	R	S	T	V	W	Y	X
43	0	0	0	0	0	0	0	0	0	0	0	0	0	0	0	0.000138552	0	0	0	0	0
44	0	0	0	0	0.000207828	0	0	6.92761e-05	0.000138552	0.000762037	0	6.92761e-05	0	0	6.92761e-05	0	0	0	0	0	0
45	0.000623485	0	0	0.000138552	0	6.92761e-05	0	0.000207828	0.000415656	6.92761e-05	0	0	0	0	0.00533426	0.000762037	0.000277104	0.000138552	0	0	0
46	6.92761e-05	0	0.000554209	0.000415656	0	0.000277104	0.00034638	0.000138552	0	0.00166263	0	0.000207828	0	0.0083824	0.000277104	0.000969865	0.000207828	0	0	0	0
47	0	0	0.000762037	0.000415656	0.0248008	0.000277104	6.92761e-05	0.00034638	0.000969865	0.0920679	0.000207828	0.00103914	0.00859023	6.92761e-05	0.00374091	0.000554209	0.000484932	0.000138552	0	0.000138552	0
48	0.00131625	0	0.000969865	0.0107378	0.00381018	0.0017319	0.00297887	0.000623485	0.00623485	0.00124697	0.00187045	0.0217527	0	0.0901282	0.0304122	0.0317977	0.00706616	0.000831313	0.000207828	0.000277104	0
49	0.000762037	0	6.92761e-05	6.92761e-05	0.081815	0.000138552	0	0.0547281	0.000900589	0.0158642	0.0250779	0.00103914	0.00117769	0.000277104	0.000484932	0.00034638	0.00630412	0.0369934	6.92761e-05	0.00034638	0
50	0.00297887	0.00117769	0.0538968	0.00574991	0.00755109	0.00256321	0.00533426	0.00152407	0.0565293	0.0017319	0.00124697	0.00277104	0.000623485	0.00817458	0.0378247	0.0307586	0.00478005	0.00256321	0.000277104	0.0051957	0
51	0.00034638	0.0953931	0.000415656	0.000138552	0.0117077	0.000484932	0.000623485	0.00692761	6.92761e-05	0.0314513	0.00138552	0.000692761	0.000207828	0.00443367	0.000415656	0.00131625	0.00117769	0.0108763	0	0.000415656	0
52	0.00187045	0	0.00325598	0.0146865	0.000692761	0.00803602	0.00581919	0.0014548	0.000415656	0.00166263	0.000762037	0.0543124	0.000138552	0.00325598	0.00270177	0.0110842	0.0316592	0.00249394	0	0.00138552	0
53	0.00180118	0	0.000138552	0.000484932	0.000484932	0.00131625	0	0.000623485	0.000277104	0.000415656	0.000138552	0.000484932	0.00166263	0.000207828	0.00103914	0.00117769	0.0569449	0.00193973	0	0.000277104	0
54	0	0	0.000138552	0	0	6.92761e-05	0	0	0	0.000138552	0	0.000207828	0	0	0	6.92761e-05	6.92761e-05	0	0	0	0
55	0.000138552	0	6.92761e-05	0	0	0	0	0	0	0	0	0	0	0	0	0	0	0.000138552	0	0	0

[truncated: 11 more sheets: SF1_S5, SF1_S6, SF1_S7, SF1_S8, SF1_S9, SF1_S10, SF1_S11, SF1_S12, SF1_S13, SF1_S14, SF2]
